# Supplementary material for: The Akt1/IL-6/STAT3 pathway regulates growth of lung tumor initiating cells
Source: Oncotarget. 2015 Oct 13;6(40):42667–86. doi: 10.18632/oncotarget.5626 (PMC4767462; doi:10.18632/oncotarget.5626)
Supplement: Supplementary file 2 [file oncotarget-06-42667-s002.xls]

## Sheet: Foglio1
PROBE_ID	Symbol	Fold change (shAkt1) vs (Scr)	Regulation
ILMN_1760414	AADAC	1.73664	up
ILMN_1713751	ADAM19	2.22946	up
ILMN_2371825	AGL	1.52668	up
ILMN_1712786	AHCYL2	1.68118	up
ILMN_1719154	AKR1C2	2.68721	up
ILMN_1793859	ALDH2	2.25509	up
ILMN_1732809	ALG9	1.51567	up
ILMN_1788239	AMDHD1	1.88109	up
ILMN_1802973	ANAPC4	1.51798	up
ILMN_1812926	ANTXR2	2.01923	up
ILMN_1767113	AOX1	1.53368	up
ILMN_1669113	ATF5	2.28409	up
ILMN_1804798	BEXL1	1.63876	up
ILMN_1738955	C10orf104	1.53789	up
ILMN_1680367	C10orf90	1.86095	up
ILMN_1658494	C13orf15	2.49316	up
ILMN_2134381	C14orf85	1.58299	up
ILMN_1724897	C14orf93	1.51766	up
ILMN_1790650	C16orf63	1.5865	up
ILMN_2406892	C19orf2	1.52491	up
ILMN_1702231	C1orf54	1.7542	up
ILMN_1761941	C4orf18	1.65007	up
ILMN_1654542	C5orf21	1.71567	up
ILMN_1751326	C6orf189	2.3832	up
ILMN_1720998	CA12	1.59532	up
ILMN_1662795	CA2	2.33398	up
ILMN_2199439	CA2	1.91395	up
ILMN_1691930	CBX6	1.54351	up
ILMN_1794190	CCPG1	1.54947	up
ILMN_2396444	CD14	1.816	up
ILMN_1676891	CDC2L6	1.50262	up
ILMN_1688670	CDCP1	1.60996	up
ILMN_2415529	CDK5RAP2	1.54495	up
ILMN_2388975	CERK	1.63623	up
ILMN_2359945	CES1	1.86328	up
ILMN_2050813	CLGN	1.51335	up
ILMN_2104877	CMPK1	1.54691	up
ILMN_1711514	COCH	1.75067	up
ILMN_2400759	CPVL	1.51685	up
ILMN_2054607	CYP4V2	1.57563	up
ILMN_1691636	DAZL	1.57806	up
ILMN_1730765	DUSP22	1.60932	up
ILMN_2117809	DUXAP3	1.50641	up
ILMN_1678904	ENO3	1.70921	up
ILMN_2212878	ESM1	1.83777	up
ILMN_1758672	FAM107B	1.54169	up
ILMN_2368773	FAM3C	1.51369	up
ILMN_2239774	FAM83A	1.71222	up
ILMN_1670158	FAM83A	1.50598	up
ILMN_1678049	FGB	1.54649	up
ILMN_2315044	FGG	5.43477	up
ILMN_1737683	FGG	1.7271	up
ILMN_1730351	FLJ35767	1.50785	up
ILMN_1805665	FLRT3	1.73644	up
ILMN_1698725	FRMD3	1.54539	up
ILMN_1681754	GGH	1.53887	up
ILMN_1702972	GJA5	1.64541	up
ILMN_1722753	GJA5	2.33827	up
ILMN_2352090	GPRC5C	1.62174	up
ILMN_2074748	HAL	1.85139	up
ILMN_2091123	HCG2P7	1.57294	up
ILMN_1788203	HEY1	2.14689	up
ILMN_2198239	HGD	1.52069	up
ILMN_1753279	HNRNPA0	1.65667	up
ILMN_1843198		1.52404	up
ILMN_1900520		1.586	up
ILMN_1912287		2.13705	up
ILMN_1821176		1.52567	up
ILMN_1827736		1.77123	up
ILMN_1865764		1.98897	up
ILMN_1819384		1.61794	up
ILMN_1898723		1.50066	up
ILMN_1789074	HSPA1A	1.69503	up
ILMN_1660436	HSPA1B	1.73093	up
ILMN_1766713	HSPD1	1.60812	up
ILMN_2365248	HVCN1	2.85	up
ILMN_1815168	HVCN1	2.5746	up
ILMN_2073543	HYPK	1.58	up
ILMN_1688722	IL13RA2	2.61197	up
ILMN_1784630	KBTBD11	1.59687	up
ILMN_1718863	KCNK1	1.56364	up
ILMN_1727466	KCNMB4	3.45766	up
ILMN_1797822	KIAA0746	1.8382	up
ILMN_1773567	LAMA5	1.6841	up
ILMN_1688642	LAMC3	1.5986	up
ILMN_1721011	LCN1	2.32554	up
ILMN_2139761	LIMCH1	1.55799	up
ILMN_1741506	LOC149134	1.54219	up
ILMN_1701314	LOC399900	1.52539	up
ILMN_1751227	LOC401321	1.57241	up
ILMN_1685854	LOC492311	1.62909	up
ILMN_1723962	LXN	1.61451	up
ILMN_1770653	MAL2	2.0708	up
ILMN_1737298	MAT2A	1.68293	up
ILMN_1663575	MGC87042	1.57795	up
ILMN_1795639	MGMT	1.50585	up
ILMN_1667825	MLKL	1.51241	up
ILMN_1675848	MRCL3	1.57009	up
ILMN_1815154	MYH10	1.62022	up
ILMN_1692058	NDN	1.75962	up
ILMN_1711786	NFE2	1.66897	up
ILMN_2162253	NMU	2.29932	up
ILMN_1658926	NOTCH3	1.57621	up
ILMN_2411236	NRCAM	1.70949	up
ILMN_1764690	NTS	1.70698	up
ILMN_1775163	PDE1A	1.55474	up
ILMN_1778924	PDE1A	1.66825	up
ILMN_1672504	PDXK	1.50076	up
ILMN_1672122	PH-4	1.52473	up
ILMN_2372136	PH-4	1.51422	up
ILMN_1693192	PI3	1.96473	up
ILMN_1670638	PITPNC1	1.7147	up
ILMN_1737025	PLCL2	1.96523	up
ILMN_1666976	PLD3	1.55455	up
ILMN_1671928	PROS1	1.84726	up
ILMN_1797776	PRSS23	1.65154	up
ILMN_2170353	PTPLB	1.54031	up
ILMN_1696187	PYGL	1.50909	up
ILMN_1786976	RAB22A	1.57943	up
ILMN_1722845	RAB3B	1.67981	up
ILMN_1693340	RAC3	1.53688	up
ILMN_1699856	RALGDS	1.64435	up
ILMN_1791366	RCOR2	1.56751	up
ILMN_1758941	REEP5	1.53245	up
ILMN_2408415	RPL9	2.20218	up
ILMN_1729801	S100A8	1.95014	up
ILMN_1750974	S100A9	3.55245	up
ILMN_1801216	S100P	1.55747	up
ILMN_1694917	SERPINB11	1.92291	up
ILMN_1707975	SERPIND1	1.58015	up
ILMN_1752046	SH2B3	1.60504	up
ILMN_1702835	SH3BGRL	1.52715	up
ILMN_1807050	SHC4	1.53768	up
ILMN_1736546	SLC16A14	1.57631	up
ILMN_1659027	SLC2A1	1.69812	up
ILMN_2233539	SLC39A8	1.72681	up
ILMN_1810533	SLC6A15	1.85809	up
ILMN_1758164	STC1	1.80611	up
ILMN_1733094	STEAP1	1.51547	up
ILMN_1803256	STOX2	1.98527	up
ILMN_1681601	SUCNR1	2.04354	up
ILMN_1671404	SVIL	1.59618	up
ILMN_1692844	TBC1D19	1.6962	up
ILMN_1662619	TFPI	1.65237	up
ILMN_1701032	TFPI	1.51143	up
ILMN_2068104	TFPI2	1.86091	up
ILMN_2299612	TMEM150	1.65907	up
ILMN_1792455	TMEM158	2.14396	up
ILMN_1736911	TMOD1	1.69144	up
ILMN_1696160	TRQ1	1.5534	up
ILMN_2120695	TSPAN7	1.51201	up
ILMN_1776325	UBE2Q1	1.53677	up
ILMN_1810729	UBL3	1.6736	up
ILMN_2251279	WDR45	1.53113	up
ILMN_1763196	WDR72	1.54679	up
ILMN_1800317	WNT5A	1.51704	up
ILMN_1695092	WRB	1.71204	up
ILMN_2054928	XPNPEP3	1.61434	up
ILMN_1667068	ZC3HAV1	2.08432	up
ILMN_1654262	ZMAT3	1.86483	up
ILMN_1655748	ZNF323	1.75396	up
ILMN_2319825	ACYP1	-1.58169	down
ILMN_2388507	AKT1	-3.93146	down
ILMN_2410909	AKT1	-3.89405	down
ILMN_1709348	ALDH1A1	-1.5574	down
ILMN_1727023	AMMECR1L	-1.64094	down
ILMN_1811877	ANTXR1	-1.62157	down
ILMN_1803691	ARTN	-1.5503	down
ILMN_2374865	ATF3	-2.38755	down
ILMN_1773849	ATP6V0C	-1.5567	down
ILMN_1671731	AVPI1	-1.79936	down
ILMN_1703123	AXUD1	-2.11826	down
ILMN_1768194	BIRC2	-1.72252	down
ILMN_2182704	BIRC2	-1.53236	down
ILMN_1776181	BIRC3	-2.56654	down
ILMN_1722718	BMP2	-1.67049	down
ILMN_1656373	BNC2	-1.56012	down
ILMN_1729596	C14orf151	-1.53133	down
ILMN_1801118	C16orf33	-1.52882	down
ILMN_1713892	C4orf34	-1.51218	down
ILMN_1786046	CASP9	-1.6669	down
ILMN_1718070	CASP9	-1.94716	down
ILMN_1655191	CASZ1	-1.64006	down
ILMN_1761961	CCDC90A	-1.63471	down
ILMN_1720048	CCL2	-1.94709	down
ILMN_2094776	CCNL1	-1.69727	down
ILMN_2060413	CD24	-2.55329	down
ILMN_1805519	CD24	-3.70771	down
ILMN_1701914	CD274	-1.55404	down
ILMN_1760247	CD70	-1.65694	down
ILMN_1683450	CDCA5	-1.58919	down
ILMN_1671478	CKB	-1.52012	down
ILMN_1748844	CNKSR3	-1.55662	down
ILMN_2299795	CPM	-1.76775	down
ILMN_1728677	CREB5	-1.51973	down
ILMN_1694432	CRIP2	-1.59114	down
ILMN_1811921	CSRP1	-1.70234	down
ILMN_1759766	CTXN1	-1.63325	down
ILMN_1787897	CXCL1	-2.26996	down
ILMN_1682636	CXCL2	-4.57628	down
ILMN_1752562	CXCL5	-2.00048	down
ILMN_2171384	CXCL5	-1.69566	down
ILMN_2355462	CYFIP1	-1.59003	down
ILMN_1658885	DAGLB	-1.62657	down
ILMN_1661599	DDIT4	-1.66083	down
ILMN_2108735	EEF1A2	-1.52128	down
ILMN_2371053	EFNA1	-2.38201	down
ILMN_2371055	EFNA1	-2.16862	down
ILMN_1762899	EGR1	-3.17743	down
ILMN_1672022	EPHA4	-1.58158	down
ILMN_1734194	EXOSC3	-1.50092	down
ILMN_2129927	EXT1	-1.53482	down
ILMN_1670899	FBN2	-3.08486	down
ILMN_1769282	FRMD6	-1.82144	down
ILMN_1712896	FST	-1.57276	down
ILMN_1700081	FST	-2.27266	down
ILMN_1660718	GABBR2	-3.51895	down
ILMN_1694075	GADD45A	-2.11521	down
ILMN_2052208	GADD45A	-2.03553	down
ILMN_1809590	GINS2	-1.56958	down
ILMN_1760103	GKN1	-1.72886	down
ILMN_1682599	GPRC5A	-1.84114	down
ILMN_1712628	GTF2IRD1	-1.53289	down
ILMN_2061768	HES7	-1.82442	down
ILMN_2115340	HIST2H4A	-1.93326	down
ILMN_1881514		-1.50189	down
ILMN_1667030	HSBP1	-1.64922	down
ILMN_1691097	HSP90AA1	-1.67952	down
ILMN_1739813	HYAL1	-1.89598	down
ILMN_1682717	IER3	-2.71929	down
ILMN_1725193	IGFBP2	-1.71298	down
ILMN_1724181	IL15	-1.74766	down
ILMN_2369221	IL15	-1.56231	down
ILMN_2273053	IL15	-1.6482	down
ILMN_1658483	IL1A	-6.02479	down
ILMN_1775501	IL1B	-1.8205	down
ILMN_1699651	IL6	-3.5441	down
ILMN_2184373	IL8	-2.12983	down
ILMN_1666733	IL8	-2.47209	down
ILMN_1806023	JUN	-3.03434	down
ILMN_2086077	JUNB	-1.51644	down
ILMN_2411897	KLF10	-1.67745	down
ILMN_1659122	KLF10	-1.76786	down
ILMN_1737406	KLF6	-1.80027	down
ILMN_1735014	KLF6	-1.79445	down
ILMN_2382290	KREMEN2	-1.55861	down
ILMN_2189027	LIPG	-1.56025	down
ILMN_1677402	LOC387763	-1.64028	down
ILMN_1716382	LOC387882	-1.53337	down
ILMN_1690911	LOC388272	-1.79153	down
ILMN_1783712	LOC400506	-1.52767	down
ILMN_1786564	LOC497256	-2.13226	down
ILMN_1676503	LOC643446	-1.60408	down
ILMN_1805701	LOC647650	-1.97161	down
ILMN_1715024	LSS	-1.53748	down
ILMN_1680139	MAFF	-1.53116	down
ILMN_1807042	MARCKS	-1.63134	down
ILMN_1803988	MCL1	-1.63444	down
ILMN_1756806	MCL1	-1.60344	down
ILMN_1712583	METRN	-1.50907	down
ILMN_1658182	MEX3C	-1.56354	down
ILMN_1656111	MYLIP	-1.9387	down
ILMN_1774617	NAB1	-1.54391	down
ILMN_1776088	NAT9	-1.52135	down
ILMN_1738147	NES	-1.73115	down
ILMN_1707312	NFIL3	-1.57676	down
ILMN_1799062	NFKB2	-1.58987	down
ILMN_1773154	NFKBIA	-2.23526	down
ILMN_1719695	NFKBIZ	-2.2533	down
ILMN_1698715	NHLRC2	-1.52726	down
ILMN_1791226	NXN	-1.61934	down
ILMN_1736806	PAG1	-1.7263	down
ILMN_1721770	PAPPA	-1.61621	down
ILMN_2410929	PAPSS2	-1.58903	down
ILMN_1652846	PCYT2	-1.51572	down
ILMN_1690125	PDLIM7	-1.74694	down
ILMN_1731720	PDRG1	-1.69053	down
ILMN_1771376	PEA15	-1.56289	down
ILMN_1687978	PHLDA1	-2.18934	down
ILMN_1672366	PIGY	-1.54864	down
ILMN_1734478	PIP5K1B	-1.52279	down
ILMN_1701195	PLA2G7	-1.88615	down
ILMN_1656057	PLAU	-1.6171	down
ILMN_2190851	PPID	-1.5197	down
ILMN_1659936	PPP1R15A	-1.85844	down
ILMN_1659854	PRPF40A	-1.55399	down
ILMN_2396948	PSMC3IP	-1.51194	down
ILMN_1701134	PTEN	-1.67359	down
ILMN_1713829	PTGES	-1.52586	down
ILMN_1685750	RAB3C	-1.86632	down
ILMN_1783846	RAPH1	-1.59655	down
ILMN_2393573	RASSF1	-1.95586	down
ILMN_1734205	RASSF1	-1.74021	down
ILMN_1683239	RASSF1	-1.93736	down
ILMN_2056551	RBMX2	-1.52247	down
ILMN_1811258	RELB	-1.58953	down
ILMN_1654398	RGL1	-1.50148	down
ILMN_1802205	RHOB	-1.57684	down
ILMN_1691843	RNPS1	-1.60542	down
ILMN_1756928	RTN1	-1.54703	down
ILMN_1753342	SAT1	-1.5636	down
ILMN_1696065	SDF4	-1.61646	down
ILMN_2378257	SDF4	-1.82489	down
ILMN_1744210	SDHA	-1.51066	down
ILMN_2150851	SERPINB2	-2.09774	down
ILMN_2150856	SERPINB2	-1.67711	down
ILMN_1801934	SERTAD3	-1.52667	down
ILMN_1737163	SH3BGRL3	-1.62483	down
ILMN_1791728	SLC25A25	-1.55989	down
ILMN_1778321	SLC2A6	-1.80387	down
ILMN_1717639	SNF1LK	-1.64452	down
ILMN_1805466	SOX9	-1.64515	down
ILMN_2381476	SPG3A	-1.61215	down
ILMN_1720771	STX11	-1.51252	down
ILMN_1721876	TIMP2	-1.57196	down
ILMN_1765578	TIPARP	-1.53008	down
ILMN_1772894	TMEM27	-2.86148	down
ILMN_1727689	TNFAIP2	-1.50238	down
ILMN_1702691	TNFAIP3	-1.92472	down
ILMN_1655068	TOM1L2	-1.50241	down
ILMN_1691487	TRAF2	-1.63018	down
ILMN_1666893	TRIML2	-1.67005	down
ILMN_1660368	TRRAP	-1.52001	down
ILMN_2376403	TSC22D3	-1.52102	down
ILMN_1742981	TUBA1A	-1.54373	down
ILMN_1680874	TUBB2B	-1.72475	down
ILMN_1702759	TXNDC13	-1.63884	down
ILMN_2204754	TXNDC13	-1.50842	down
ILMN_1679838	WBP5	-1.58721	down
ILMN_2365465	XBP1	-1.67451	down
ILMN_1809433	XBP1	-1.58914	down
ILMN_1763129	XTP3TPA	-1.54819	down
ILMN_1672295	ZC3H12A	-1.54275	down
ILMN_1689059	ZNF329	-1.50136	down
ILMN_1710873	ZNF330	-1.52371	down
ILMN_1728710	ZNF816A	-1.50832	down
