# Supplementary material for: The Akt1/IL-6/STAT3 pathway regulates growth of lung tumor initiating cells
Source: Oncotarget. 2015 Oct 13;6(40):42667–86. doi: 10.18632/oncotarget.5626 (PMC4767462; doi:10.18632/oncotarget.5626)
Supplement: Supplementary file 3 [file oncotarget-06-42667-s003.xls]

## Sheet: Foglio1
PROBE_ID	Symbol	FCAbsolute	regulation
ILMN_2329927	ABCG1	1.73718	down
ILMN_1716480	ACD	1.9863	down
ILMN_1749297	ACTL6A	1.53319	down
ILMN_2319825	ACYP1	1.7049	down
ILMN_1694233	ACYP1	1.95839	down
ILMN_1676893	ADCY3	1.59344	down
ILMN_1790757	ADSL	1.90964	down
ILMN_2066124	AFG3L2	1.63794	down
ILMN_1655645	AK2	1.84047	down
ILMN_1733690	AKAP7	1.87344	down
ILMN_1690252	ALKBH2	1.64615	down
ILMN_1695759	AMDHD2	1.7704	down
ILMN_2294762	AMY1A	2.03997	down
ILMN_1726327	AMY1B	1.62033	down
ILMN_1804812	ANAPC1	2.01185	down
ILMN_1716264	ANKRD1	1.76964	down
ILMN_1659156	ANKRD16	1.50807	down
ILMN_1739645	ANLN	2.01104	down
ILMN_1684293	ANP32B	1.65401	down
ILMN_1694548	ANXA3	2.1982	down
ILMN_1813840	AOF2	1.81787	down
ILMN_1652505	APEX2	1.65315	down
ILMN_1744830	ARHGAP11A	1.64927	down
ILMN_2215881	ARHGAP11B	1.94088	down
ILMN_1688953	ARHGAP19	1.78935	down
ILMN_2132809	ARHGEF10	1.6312	down
ILMN_2358202	ARS2	1.73007	down
ILMN_1695414	ASF1B	2.60777	down
ILMN_1815184	ASPM	2.61856	down
ILMN_2048700	ATAD2	2.16881	down
ILMN_1738530	ATAD3A	1.99271	down
ILMN_2374865	ATF3	1.65327	down
ILMN_1751086	ATL3	1.8559	down
ILMN_1679178	ATP5D	1.80909	down
ILMN_1712430	ATP5G1	1.65616	down
ILMN_2370464	ATRIP	1.9957	down
ILMN_1653896	ATRIP	2.08122	down
ILMN_1768396	AURKAIP1	1.67429	down
ILMN_1684217	AURKB	3.31927	down
ILMN_2074258	BARD1	2.62486	down
ILMN_1737380	BCAP29	1.62481	down
ILMN_1731193	BCL2L12	1.84322	down
ILMN_2396982	BCL2L12	2.47469	down
ILMN_1752953	BCL2L12	2.13436	down
ILMN_1738529	BCS1L	1.63622	down
ILMN_2349459	BIRC5	2.1839	down
ILMN_1709484	BLM	2.19444	down
ILMN_1721921	BLMH	1.55601	down
ILMN_1772713	BMS1	1.57777	down
ILMN_1656373	BNC2	1.53355	down
ILMN_1659343	BOLA2	1.50175	down
ILMN_1715583	BOP1	2.19952	down
ILMN_2311089	BRCA1	2.34142	down
ILMN_1738027	BRCA1	2.11987	down
ILMN_2398432	BRMS1	1.68681	down
ILMN_2202948	BUB1	3.23279	down
ILMN_1664167	BXDC1	1.7163	down
ILMN_2128639	C10orf47	1.54328	down
ILMN_1790100	C11orf82	2.89148	down
ILMN_2105923	C12orf32	1.63866	down
ILMN_1727055	C12orf48	1.87859	down
ILMN_1736816	C13orf3	1.53318	down
ILMN_1761486	C13orf34	2.27157	down
ILMN_1666208	C14orf106	1.87908	down
ILMN_1653553	C14orf80	2.43143	down
ILMN_1690443	C14orf82	2.3398	down
ILMN_1674662	C15orf42	1.69157	down
ILMN_1801118	C16orf33	2.11341	down
ILMN_2369580	C16orf35	1.69353	down
ILMN_1656452	C16orf59	2.82312	down
ILMN_1790537	C16orf75	2.03749	down
ILMN_1776490	C17orf53	2.47273	down
ILMN_2398926	C17orf58	1.54317	down
ILMN_1736130	C18orf22	1.52142	down
ILMN_1771224	C18orf24	2.4768	down
ILMN_2169089	C18orf54	1.82164	down
ILMN_1716006	C18orf54	1.6973	down
ILMN_1759184	C19orf48	2.13819	down
ILMN_1772074	C19orf51	1.59724	down
ILMN_1727540	C1orf112	2.41435	down
ILMN_1787280	C1orf135	2.78417	down
ILMN_1757415	C1orf163	1.52671	down
ILMN_2082209	C20orf100	2.59	down
ILMN_1697363	C20orf27	1.87538	down
ILMN_1782095	C20orf55	1.73408	down
ILMN_1712386	C21orf45	1.92955	down
ILMN_2224486	C3orf14	2.0534	down
ILMN_1705753	C3orf26	1.5646	down
ILMN_2215545	C3orf26	1.61437	down
ILMN_1793724	C3orf31	1.58007	down
ILMN_1662184	C5orf34	1.79794	down
ILMN_1763907	C6orf173	2.1446	down
ILMN_2101526	C7orf24	1.63942	down
ILMN_1741475	C7orf47	1.71082	down
ILMN_1717403	C9orf100	2.22441	down
ILMN_1803317	C9orf114	2.08372	down
ILMN_1731064	CABC1	1.60135	down
ILMN_1738854	CACHD1	2.00161	down
ILMN_1810992	CAD	1.68555	down
ILMN_1757210	CALML4	1.71145	down
ILMN_1691237	CAP2	2.28317	down
ILMN_1680134	CARM1	1.65922	down
ILMN_1715437	CASC5	1.51097	down
ILMN_2149226	CAV1	1.79008	down
ILMN_1687583	CAV1	1.55498	down
ILMN_1804735	CBS	2.37742	down
ILMN_1770678	CBX2	1.61755	down
ILMN_1761101	CCDC112	1.54444	down
ILMN_1767260	CCDC138	2.17018	down
ILMN_1783676	CCDC15	1.54721	down
ILMN_2288784	CCDC34	2.67996	down
ILMN_1657547	CCDC34	3.33748	down
ILMN_1686920	CCDC58	1.96642	down
ILMN_1678086	CCDC74A	1.61911	down
ILMN_2101375	CCDC77	1.63516	down
ILMN_1695357	CCDC99	2.30779	down
ILMN_1786125	CCNA2	3.19316	down
ILMN_1801939	CCNB2	3.0661	down
ILMN_2412384	CCNE2	1.80981	down
ILMN_1773119	CCNF	2.13539	down
ILMN_1689378	CCRN4L	1.98989	down
ILMN_2060413	CD24	1.93613	down
ILMN_1695423	CD9	1.93656	down
ILMN_1663390	CDC20	4.64848	down
ILMN_1725260	CDC25C	1.93397	down
ILMN_1670238	CDC45L	3.2125	down
ILMN_1741801	CDC7	1.79468	down
ILMN_1660654	CDCA2	2.1065	down
ILMN_1737728	CDCA3	3.17645	down
ILMN_1684045	CDCA4	2.4037	down
ILMN_1753183	CDCA4	2.15772	down
ILMN_1683450	CDCA5	2.9066	down
ILMN_1737184	CDCA7	2.31817	down
ILMN_2230683	CDCA7L	3.60514	down
ILMN_1709294	CDCA8	2.71254	down
ILMN_1689001	CDK4	1.60481	down
ILMN_1802615	CDK6	3.5268	down
ILMN_2335398	CECR5	1.52669	down
ILMN_1654690	CECR5	1.90526	down
ILMN_1801257	CENPA	2.36438	down
ILMN_2225718	CENPE	2.10198	down
ILMN_1716279	CENPE	3.08633	down
ILMN_1664516	CENPF	2.57402	down
ILMN_1693221	CENPH	1.81031	down
ILMN_2368718	CENPM	1.92702	down
ILMN_1668814	CENPM	1.78622	down
ILMN_1720526	CENPN	1.91658	down
ILMN_1748241	CENPP	1.87735	down
ILMN_1758778	CEP110	1.89876	down
ILMN_2199676	CEP152	1.502	down
ILMN_1686458	CEP152	1.73856	down
ILMN_1703754	CEP192	1.767	down
ILMN_1747016	CEP55	2.44784	down
ILMN_2387090	CGGBP1	2.39819	down
ILMN_1688178	CGI-96	2.87639	down
ILMN_1669842	CHAF1A	1.72254	down
ILMN_1674231	CHAF1B	2.89373	down
ILMN_1813938	CHCHD4	1.56332	down
ILMN_1664630	CHEK1	1.5868	down
ILMN_2403237	CHN2	1.63663	down
ILMN_1756705	CHTF18	2.07629	down
ILMN_1787691	CITED4	2.50546	down
ILMN_2181060	CKAP2	1.50319	down
ILMN_1751776	CKAP2L	2.32363	down
ILMN_1748770	CKAP5	2.09097	down
ILMN_2041046	CKS1B	1.67971	down
ILMN_2072296	CKS2	1.96714	down
ILMN_2143685	CLDN7	1.61198	down
ILMN_1748844	CNKSR3	1.87752	down
ILMN_1669206	CNOT1	1.50264	down
ILMN_2096654	COMMD4	1.9307	down
ILMN_1770732	COPS3	1.50597	down
ILMN_1801378	COQ3	1.72286	down
ILMN_1745954	CORO1C	1.54968	down
ILMN_1670901	COX10	1.56786	down
ILMN_1773200	CP110	1.98997	down
ILMN_2087528	CPSF3	1.59554	down
ILMN_2400759	CPVL	1.50289	down
ILMN_1681515	CRLF1	2.77785	down
ILMN_1762275	CSE1L	1.88104	down
ILMN_1665797	CSE1L	1.6949	down
ILMN_1706238	CSE1L	1.76178	down
ILMN_1754121	CSK	1.67958	down
ILMN_1653129	CSTF2	1.97572	down
ILMN_2397880	CSTF3	2.16746	down
ILMN_1762002	CSTF3	1.7751	down
ILMN_1783285	CTPS	1.66406	down
ILMN_1695792	CUL4A	1.75118	down
ILMN_1651886	CWF19L1	1.59546	down
ILMN_1815115	CYC1	1.54503	down
ILMN_2188264	CYR61	2.89613	down
ILMN_1757237	DDEF2	2.1247	down
ILMN_1753249	DDX10	1.66999	down
ILMN_1747303	DDX39	2.28019	down
ILMN_1727001	DDX46	1.65556	down
ILMN_1747630	DEK	1.80849	down
ILMN_1727315	DENND1A	1.87365	down
ILMN_1752478	DHRS3	3.02967	down
ILMN_1690965	DHX9	1.52339	down
ILMN_2321416	DIAPH1	1.59262	down
ILMN_2373689	DIAPH3	2.05475	down
ILMN_1695226	DIAPH3	1.98232	down
ILMN_1874530	DIAPH3	2.06876	down
ILMN_1671257	DKC1	1.52528	down
ILMN_1773337	DKK1	4.95171	down
ILMN_1658607	DLEU2	2.21075	down
ILMN_1749829	DLG7	2.20241	down
ILMN_2388445	DLX1	1.51283	down
ILMN_1672094	DLX1	1.96264	down
ILMN_1664682	DNA2	1.51425	down
ILMN_1799516	DNAJC9	1.90364	down
ILMN_2112049	DNLZ	1.7244	down
ILMN_1760201	DNMT1	2.25153	down
ILMN_1758629	DONSON	1.76472	down
ILMN_1679262	DPYSL3	2.63589	down
ILMN_1776577	DSCC1	1.58142	down
ILMN_1715905	DSN1	2.12855	down
ILMN_1779711	DTL	2.0877	down
ILMN_1723235	DUS3L	2.05105	down
ILMN_1732688	DUT	1.83425	down
ILMN_2374778	DUT	2.04062	down
ILMN_2374249	DYRK2	1.568	down
ILMN_1777233	E2F2	2.40023	down
ILMN_1798210	E2F7	3.08945	down
ILMN_1768127	EBNA1BP2	2.4866	down
ILMN_1717173	ECT2	2.37099	down
ILMN_1682775	EDN1	3.54513	down
ILMN_2108735	EEF1A2	1.80505	down
ILMN_1798975	EGFR	1.8463	down
ILMN_1762899	EGR1	3.27983	down
ILMN_1720083	EHD4	2.35428	down
ILMN_2370772	EIF4G1	1.51541	down
ILMN_1768470	EIF4G1	1.74305	down
ILMN_1750102	EME1	2.03587	down
ILMN_1797074	EMG1	2.52898	down
ILMN_1718297	EML4	2.01261	down
ILMN_1711878	ENOPH1	1.54768	down
ILMN_1805448	EPB41L2	2.18535	down
ILMN_2388547	EPSTI1	3.30109	down
ILMN_2334205	ERCC6L	1.83633	down
ILMN_1742145	ESPL1	1.82555	down
ILMN_1673721	EXO1	4.55052	down
ILMN_1734194	EXOSC3	1.82184	down
ILMN_1708936	EXOSC3	1.6458	down
ILMN_1659725	EXOSC5	1.78219	down
ILMN_1670218	EXOSC6	2.01186	down
ILMN_2055477	EXOSC7	1.55324	down
ILMN_1756162	EXOSC8	1.78293	down
ILMN_1721713	EXOSC9	1.76648	down
ILMN_1708105	EZH2	1.69188	down
ILMN_2364529	EZH2	2.07558	down
ILMN_1667016	FAF1	1.67535	down
ILMN_2323944	FAM110A	1.81894	down
ILMN_1778845	FAM111A	1.60513	down
ILMN_1781742	FAM133A	1.64452	down
ILMN_1781943	FAM83D	2.57363	down
ILMN_1698252	FANCB	1.531	down
ILMN_2043452	FANCE	2.62699	down
ILMN_1758728	FANCG	2.25759	down
ILMN_1655642	FANCI	2.12253	down
ILMN_1719205	FBL	1.80636	down
ILMN_1670899	FBN2	2.11397	down
ILMN_1710676	FBXO5	2.40656	down
ILMN_2160929	FEN1	2.22227	down
ILMN_1787345	FKBP11	1.70183	down
ILMN_1782045	FKBP4	1.82073	down
ILMN_1778444	FKBP5	2.22347	down
ILMN_1652333	FN3KRP	1.77095	down
ILMN_1669523	FOS	1.931	down
ILMN_2344971	FOXM1	2.26638	down
ILMN_1716400	FOXM1	1.96072	down
ILMN_1762312	FOXRED1	1.5759	down
ILMN_2130635	FOXRED2	1.77136	down
ILMN_1756784	FREQ	1.68327	down
ILMN_1769282	FRMD6	2.15641	down
ILMN_1730670	FSTL3	1.96028	down
ILMN_1776552	FUBP1	1.51839	down
ILMN_1673773	GALNTL4	3.03814	down
ILMN_2211003	GAS2L3	1.95304	down
ILMN_2102670	GATA2	1.67209	down
ILMN_1724437	GCAT	1.77986	down
ILMN_1719870	GCUD2	2.21363	down
ILMN_1778240	GFOD1	1.73512	down
ILMN_1809590	GINS2	2.52139	down
ILMN_1754272	GINS3	1.86842	down
ILMN_1807501	GINS4	1.79573	down
ILMN_1771962	GLI3	1.7752	down
ILMN_1720114	GMNN	1.81914	down
ILMN_1773645	GMPPB	1.50519	down
ILMN_1738989	GOLSYN	2.22308	down
ILMN_1656145	GOT1	1.53	down
ILMN_2367010	GPR126	2.12362	down
ILMN_1815158	GPS2	1.53245	down
ILMN_1681802	GRK6	1.57763	down
ILMN_1742166	GRWD1	1.50068	down
ILMN_1709085	GSG2	2.18761	down
ILMN_1779376	GSK3B	1.50629	down
ILMN_1750130	GSPT1	1.65597	down
ILMN_1800308	GTF2H4	1.71493	down
ILMN_1777156	GTPBP3	1.51821	down
ILMN_1748894	GTPBP3	1.59947	down
ILMN_2319424	GYG2	1.87217	down
ILMN_2373495	H2AFY	1.53701	down
ILMN_1707858	H2AFZ	1.75754	down
ILMN_1719906	HADH	1.5979	down
ILMN_1787762	HEATR1	1.70492	down
ILMN_1666122	HEG1	1.63217	down
ILMN_2202423	HELLS	1.67069	down
ILMN_1701403	HIP1	1.50385	down
ILMN_1678037	HIRIP3	2.23978	down
ILMN_2075334	HIST1H4C	1.70055	down
ILMN_1662359	HIST1H4K	1.69124	down
ILMN_1726306	HMBS	1.53391	down
ILMN_2219712	HMGB2	2.90672	down
ILMN_1654268	HMGB2	3.38256	down
ILMN_2058141	HMGN2	1.64291	down
ILMN_2409220	HMMR	2.65603	down
ILMN_1781942	HMMR	2.94021	down
ILMN_1651262	HNRNPAB	1.62233	down
ILMN_2334587	HNRNPC	1.76268	down
ILMN_1751368	HNRNPD	1.85877	down
ILMN_2321451	HNRNPD	1.8268	down
ILMN_2389582	HNRNPL	1.64119	down
ILMN_2369682	HNRPA2B1	1.57742	down
ILMN_1745385	HNRPM	1.88305	down
ILMN_1671486	HOMER2	2.41955	down
ILMN_1697703	HPDL	1.78432	down
ILMN_2267787	HPS1	1.79755	down
ILMN_2092850	HPSE	1.52672	down
ILMN_1667711	HRASLS3	1.89638	down
ILMN_1844611		1.51631	down
ILMN_1900661		1.51567	down
ILMN_1855278		1.62218	down
ILMN_1869109		1.57129	down
ILMN_1880406		1.81386	down
ILMN_1914927		1.70692	down
ILMN_1841334		1.69968	down
ILMN_1857017		1.85323	down
ILMN_1898682		1.54552	down
ILMN_1853876		1.58251	down
ILMN_1881909		1.70887	down
ILMN_1673711	HSP90AB1	1.66148	down
ILMN_1712888	HSPH1	1.59807	down
ILMN_1665832	ID1	1.65464	down
ILMN_1664861	ID1	2.8048	down
ILMN_2086095	ID2	1.59194	down
ILMN_1732296	ID3	5.04334	down
ILMN_1725193	IGFBP2	2.2595	down
ILMN_1669362	IGFBP6	2.6139	down
ILMN_1705737	IMPDH2	1.81856	down
ILMN_2355738	INCENP	1.90572	down
ILMN_1679483	INTS10	1.50229	down
ILMN_1684746	IPO11	1.63086	down
ILMN_1759232	IRS1	2.09193	down
ILMN_1757736	IRX5	1.69644	down
ILMN_1673252	JTV1	1.67865	down
ILMN_1687275	JUB	1.63012	down
ILMN_1777584	KARS	1.5903	down
ILMN_1712505	KDELC1	1.66121	down
ILMN_1727790	KHDRBS3	1.77166	down
ILMN_1691747	KHDRBS3	2.12062	down
ILMN_1673936	KHSRP	1.66832	down
ILMN_1665483	KIAA0020	1.58039	down
ILMN_2285996	KIAA0101	2.55666	down
ILMN_1732150	KIAA0101	2.93472	down
ILMN_1741398	KIAA0406	1.62949	down
ILMN_1668469	KIAA0922	1.52233	down
ILMN_1728225	KIAA1524	2.1936	down
ILMN_2143155	KIF11	2.00848	down
ILMN_1794539	KIF11	2.00984	down
ILMN_1808071	KIF14	2.30097	down
ILMN_1753063	KIF15	2.9802	down
ILMN_1695658	KIF20A	3.0522	down
ILMN_1811472	KIF23	2.40099	down
ILMN_1685916	KIF2C	2.69662	down
ILMN_2222008	KIFC1	2.74508	down
ILMN_1732516	KNTC1	2.41307	down
ILMN_1703949	KPNB1	1.55127	down
ILMN_2163723	KRT7	1.9184	down
ILMN_2366445	KRT80	2.21473	down
ILMN_1705814	KRT80	5.7074	down
ILMN_1801442	KRT81	4.53844	down
ILMN_1774890	LAS1L	1.87616	down
ILMN_2315979	LBH	2.38326	down
ILMN_1710668	LETM1	1.73794	down
ILMN_1767448	LHFP	2.34543	down
ILMN_1706779	LIG1	1.5193	down
ILMN_1724062	LIN54	1.56465	down
ILMN_1754969	LMCD1	2.75489	down
ILMN_1708101	LMNB2	2.24942	down
ILMN_1776052	LOC148915	1.96128	down
ILMN_1754865	LOC400455	1.51722	down
ILMN_1674694	LOC643918	1.56874	down
ILMN_1669424	LOC646531	1.54124	down
ILMN_1694778	LOC646723	1.61632	down
ILMN_1704750	LOC647000	2.35013	down
ILMN_1703692	LOC647000	1.97622	down
ILMN_1814589	LOC728037	2.25229	down
ILMN_1691949	LOC728554	1.80591	down
ILMN_1771734	LOC728564	1.85847	down
ILMN_1689327	LOC730534	2.03798	down
ILMN_1808591	LOC731049	2.38718	down
ILMN_1785756	LOC731314	2.00269	down
ILMN_1736730	LRRC16	1.53252	down
ILMN_2275803	LRRC45	1.9092	down
ILMN_1742507	LRRC45	1.57175	down
ILMN_2384807	LRRCC1	1.51094	down
ILMN_2070300	LSM2	1.70682	down
ILMN_1788099	LSM4	1.57328	down
ILMN_2221564	LYAR	2.31258	down
ILMN_1764362	LYAR	2.26802	down
ILMN_1776724	LYPD6	2.48252	down
ILMN_2112460	MAD2L1	1.50959	down
ILMN_2215656	MAGOH	1.75109	down
ILMN_1732452	MAPKAPK3	1.78674	down
ILMN_1682336	MASTL	1.55399	down
ILMN_2413898	MCM10	2.80569	down
ILMN_1681503	MCM2	2.67979	down
ILMN_1806818	MCM3	2.19944	down
ILMN_2224143	MCM3	2.19281	down
ILMN_2412860	MCM4	2.94243	down
ILMN_1737205	MCM4	3.29415	down
ILMN_1815169	MCM5	2.63688	down
ILMN_1798654	MCM6	2.12314	down
ILMN_1663195	MCM7	2.69925	down
ILMN_2407124	MCM8	1.67746	down
ILMN_1742544	MEF2C	1.54533	down
ILMN_2212909	MELK	2.9469	down
ILMN_1731184	MELK	2.91958	down
ILMN_1785795	METAP1	1.5445	down
ILMN_1651385	MFN2	1.53091	down
ILMN_1759991	MGC3731	1.81477	down
ILMN_1740512	MGC39900	1.68648	down
ILMN_1737283	MGC39900	1.83042	down
ILMN_1756701	MGC4172	2.49057	down
ILMN_1663575	MGC87042	1.94189	down
ILMN_1734827	MKI67	1.82094	down
ILMN_2148796	MND1	1.95258	down
ILMN_2157240	MNS1	2.82194	down
ILMN_1673522	MOCOS	1.94493	down
ILMN_1712452	MPHOSPH1	2.26638	down
ILMN_1654421	MPHOSPH9	1.6612	down
ILMN_1679995	MPP6	1.65556	down
ILMN_1678692	M-RIP	1.61982	down
ILMN_1774547	M-RIP	1.70398	down
ILMN_1690371	MRPL11	2.08406	down
ILMN_2316540	MRPL11	1.84256	down
ILMN_1763264	MRPL2	1.98058	down
ILMN_1713143	MRPL3	1.52403	down
ILMN_1722838	MRPL46	1.90922	down
ILMN_2371964	MRPS12	1.53558	down
ILMN_1804851	MRPS17	1.68741	down
ILMN_2121282	MRPS18B	1.51726	down
ILMN_1654552	MRPS31	1.75426	down
ILMN_1689800	MRTO4	1.77314	down
ILMN_1729051	MSH6	1.65361	down
ILMN_1676088	MSRB3	1.90205	down
ILMN_1718766	MT1F	5.1258	down
ILMN_1715401	MT1G	4.45349	down
ILMN_2124802	MT1H	1.68131	down
ILMN_2044617	MTERFD1	1.55657	down
ILMN_1772521	MTHFD1L	1.94468	down
ILMN_1659952	MTMR2	1.6929	down
ILMN_1771019	MTMR4	1.67446	down
ILMN_2336970	MUTYH	1.55296	down
ILMN_1714438	MUTYH	2.00188	down
ILMN_1711904	MXD3	2.10265	down
ILMN_2308849	MYADM	1.74629	down
ILMN_1750711	MYO19	1.74751	down
ILMN_1758272	MYPN	1.66592	down
ILMN_1699208	NAP1L1	1.55343	down
ILMN_1785406	NAP1L3	1.77909	down
ILMN_1669142	NARG1	1.65158	down
ILMN_1775008	NCAPD2	2.40999	down
ILMN_1683441	NCAPD3	2.13631	down
ILMN_1751444	NCAPG	3.11486	down
ILMN_2066756	NCAPG2	2.16604	down
ILMN_1715908	NCAPH2	1.76775	down
ILMN_2121437	NCL	1.75447	down
ILMN_1664511	NDC80	2.18808	down
ILMN_2214117	NDST4	1.58178	down
ILMN_1756355	NDUFS3	1.76003	down
ILMN_1715680	NEIL2	1.53971	down
ILMN_2051373	NEK2	2.663	down
ILMN_1690473	NFKBIB	1.57953	down
ILMN_2162253	NMU	4.32956	down
ILMN_2187727	NOC3L	1.56853	down
ILMN_1688971	NOL11	1.59264	down
ILMN_1750052	NOL14	1.53365	down
ILMN_1803853	NOL7	1.68004	down
ILMN_1689747	NOL8	1.63543	down
ILMN_2412549	NOLA1	1.96268	down
ILMN_1724479	NR2C2	1.52297	down
ILMN_2135798	NR2C2AP	1.94084	down
ILMN_1718629	NRIP1	1.56686	down
ILMN_2227968	NTHL1	1.64559	down
ILMN_2094952	NUAK2	1.56936	down
ILMN_2097546	NUDC	1.79762	down
ILMN_1654068	NUDT1	1.63504	down
ILMN_2330243	NUDT1	3.25884	down
ILMN_1815924	NUP107	1.90673	down
ILMN_1768293	NUP155	2.28881	down
ILMN_1652989	NUP160	1.99803	down
ILMN_1715416	NUP188	1.88284	down
ILMN_1673962	NUP205	1.96027	down
ILMN_1771903	NUP37	1.57527	down
ILMN_1661432	NUP43	1.77612	down
ILMN_1725612	NUP50	1.57381	down
ILMN_2061405	NUP54	1.73275	down
ILMN_2196569	NUP93	1.93189	down
ILMN_1726720	NUSAP1	2.60265	down
ILMN_2365528	NY-SAR-48	1.60872	down
ILMN_1768020	NY-SAR-48	1.9881	down
ILMN_1671288	ODF2	1.76047	down
ILMN_1730698	ODF2	1.58019	down
ILMN_1759277	OIP5	2.27235	down
ILMN_2196984	OIP5	2.82125	down
ILMN_1727459	ORC1L	2.30108	down
ILMN_1756935	OSBPL6	1.60953	down
ILMN_1753393	OSGEP	1.57779	down
ILMN_1813544	OXCT1	1.84304	down
ILMN_1757343	PABPC4	1.50091	down
ILMN_1773760	PAICS	1.61031	down
ILMN_2392546	PAICS	1.67387	down
ILMN_1726064	PAK1IP1	1.58656	down
ILMN_1686871	PARP1	1.68819	down
ILMN_2354237	PARP2	1.98382	down
ILMN_1754858	PASK	1.56137	down
ILMN_1667022	PASK	1.65316	down
ILMN_1680193	PAXIP1	1.54596	down
ILMN_1671791	PCK2	2.4373	down
ILMN_1802699	PCK2	1.76244	down
ILMN_1758915	PDCD2	1.64603	down
ILMN_2301722	PDE8B	2.24788	down
ILMN_1788955	PDLIM1	2.96917	down
ILMN_1656372	PES1	1.60461	down
ILMN_1755862	PFAS	1.75654	down
ILMN_1673543	PGM2	1.61018	down
ILMN_1696087	PHB2	1.70762	down
ILMN_1713249	PHF19	2.09233	down
ILMN_1704537	PHGDH	2.09853	down
ILMN_2155272	PIF1	2.11538	down
ILMN_2337974	PKIA	1.55131	down
ILMN_2401436	PKMYT1	1.94845	down
ILMN_1797184	PKN3	1.73176	down
ILMN_2386973	PKP2	1.9444	down
ILMN_1815719	PLCG2	1.78018	down
ILMN_1736176	PLK1	1.95448	down
ILMN_1789123	PLK4	2.47892	down
ILMN_1684289	PNPO	1.70005	down
ILMN_2191436	POLA1	1.99305	down
ILMN_1696713	POLA2	2.72016	down
ILMN_1652580	POLD1	1.83592	down
ILMN_1751773	POLD3	1.75329	down
ILMN_1728199	POLE	1.75745	down
ILMN_1774336	POLE2	2.40153	down
ILMN_1785198	POLE3	1.97578	down
ILMN_1660063	POLE4	1.61176	down
ILMN_1740291	POLQ	2.03056	down
ILMN_2110167	POLR1E	1.836	down
ILMN_1678934	POLR1E	1.98624	down
ILMN_1798459	PPAN	1.93211	down
ILMN_1801913	PPIH	2.00269	down
ILMN_1780940	PPP2R5D	1.64281	down
ILMN_1728934	PRC1	1.72141	down
ILMN_2210129	PRIM1	2.81968	down
ILMN_1694502	PRIM1	2.67938	down
ILMN_1785891	PRKD1	1.57081	down
ILMN_1692473	PRMT1	1.70063	down
ILMN_1662964	PRMT3	1.72077	down
ILMN_1769545	PRPF19	1.60642	down
ILMN_1667050	PRPS1	1.54126	down
ILMN_1758104	PRPS2	2.245	down
ILMN_2399431	PRPS2	2.05685	down
ILMN_1750167	PRR3	1.71542	down
ILMN_1788701	PSIP1	1.76313	down
ILMN_1683026	PSMB10	1.55853	down
ILMN_1800975	PSME3	1.52018	down
ILMN_1659285	PSMG1	1.84155	down
ILMN_1671843	PSRC1	2.75506	down
ILMN_2315964	PSRC1	1.80477	down
ILMN_1701134	PTEN	2.1906	down
ILMN_1763842	PTRH1	1.81032	down
ILMN_2042771	PTTG1	2.2263	down
ILMN_1662658	PUS1	1.65816	down
ILMN_1780315	PUSL1	1.80283	down
ILMN_1741632	RAB3IL1	1.76148	down
ILMN_1760858	RAB8A	1.607	down
ILMN_2077550	RACGAP1	1.85655	down
ILMN_1722662	RAD23B	1.7054	down
ILMN_1670353	RAD51AP1	2.60012	down
ILMN_1695386	RAD51C	1.71954	down
ILMN_1722127	RAD54B	1.68679	down
ILMN_1658027	RAD54L	2.38839	down
ILMN_1745282	RAGE	2.61049	down
ILMN_1682139	RAI14	2.60915	down
ILMN_2109156	RANBP1	1.85928	down
ILMN_1721457	RANBP1	2.10003	down
ILMN_1740395	RAVER1	1.5935	down
ILMN_2363621	RBBP8	1.65722	down
ILMN_1765082	RBM10	1.68225	down
ILMN_2414014	RBM10	1.88466	down
ILMN_1777139	RBM13	1.58983	down
ILMN_1700604	RBM14	1.56597	down
ILMN_1749540	RBM20	1.96832	down
ILMN_1673941	RBM24	1.5596	down
ILMN_1793033	RBM28	1.6761	down
ILMN_2309534	RDM1	2.39568	down
ILMN_1729611	REEP4	1.60861	down
ILMN_1784860	RFC3	2.10553	down
ILMN_1711381	RFC3	2.22253	down
ILMN_1724489	RFC4	2.12101	down
ILMN_1659364	RFC5	2.36497	down
ILMN_2100458	RFESD	1.57717	down
ILMN_1687107	RFWD3	2.11382	down
ILMN_1744949	RHOBTB3	1.87944	down
ILMN_1754051	RMI1	2.1307	down
ILMN_2151488	RMI1	2.00385	down
ILMN_1810901	RNASEH2A	2.14685	down
ILMN_1790410	RNASEN	1.56755	down
ILMN_1655165	RNF138	1.63734	down
ILMN_1762787	RNF26	1.60264	down
ILMN_1786039	RNF34	1.57099	down
ILMN_1691843	RNPS1	1.55587	down
ILMN_2049642	RPA1	1.71821	down
ILMN_1795719	RPA1	1.81748	down
ILMN_1716895	RPA3	1.59786	down
ILMN_2112811	RPL36A	2.33652	down
ILMN_1810423	RPP40	2.23702	down
ILMN_1771593	RRM1	2.01042	down
ILMN_1709538	RTEL1	1.51452	down
ILMN_1735658	RTTN	1.98389	down
ILMN_1743747	RUSC1	1.57937	down
ILMN_1658678	SAAL1	1.86835	down
ILMN_1776674	SAC3D1	1.90457	down
ILMN_1657204	SAE1	1.97208	down
ILMN_2119297	SAMD4A	1.67473	down
ILMN_1700896	SAP30	1.51086	down
ILMN_1732725	SAPS3	1.54388	down
ILMN_1655684	SARS2	1.6753	down
ILMN_2089458	SASS6	1.5974	down
ILMN_1746376	SCARA3	1.63242	down
ILMN_1723358	SCARA3	1.99183	down
ILMN_1815308	SDC1	2.17303	down
ILMN_1686194	SDCCAG10	1.58548	down
ILMN_1666757	SDHALP1	1.70853	down
ILMN_1712914	SEMA6B	1.56288	down
ILMN_1751075	SETD4	1.92658	down
ILMN_1731644	SETDB2	1.65253	down
ILMN_1682404	SETMAR	1.52391	down
ILMN_1754220	SF3A2	2.11207	down
ILMN_1705151	SF3A3	2.18861	down
ILMN_1775939	SF3B2	1.77197	down
ILMN_1742798	SFRS10	1.65877	down
ILMN_2404906	SGOL1	2.33096	down
ILMN_1746699	SGOL2	1.74077	down
ILMN_1811933	SHMT1	2.03746	down
ILMN_2216918	SHPK	1.88121	down
ILMN_1805996	SIN3A	1.84551	down
ILMN_1696046	SIVA	1.80627	down
ILMN_1665538	SKP2	2.4416	down
ILMN_1791002	SKP2	2.87483	down
ILMN_1738552	SLC1A3	2.03571	down
ILMN_1707720	SLC1A5	1.67443	down
ILMN_1804090	SLC25A10	1.6162	down
ILMN_1666553	SLC25A19	2.08474	down
ILMN_1723971	SLC29A1	3.16182	down
ILMN_2338963	SLC29A1	2.75366	down
ILMN_2291083	SLC6A15	2.29744	down
ILMN_1683859	SLC7A1	1.51943	down
ILMN_1720373	SLC7A5	2.39507	down
ILMN_1728845	SMARCD1	1.5228	down
ILMN_1748923	SMC2	1.75434	down
ILMN_1718807	SMC3	1.87196	down
ILMN_2330861	SMC4	2.31952	down
ILMN_2225318	SMS	1.70909	down
ILMN_1694305	SMS	1.69556	down
ILMN_1698478	SNAPC2	1.57061	down
ILMN_1707493	SNHG3-RCC1	1.98352	down
ILMN_1779399	SNRPA	1.75282	down
ILMN_1715179	SNRPA1	1.79528	down
ILMN_1774661	SNRPB	1.92774	down
ILMN_1799103	SNRPB	1.76653	down
ILMN_2086064	SNRPC	1.51728	down
ILMN_1709772	SNX5	1.81401	down
ILMN_1804051	SNX8	2.23036	down
ILMN_1812968	SOX18	1.64499	down
ILMN_2145997	SP4	1.54069	down
ILMN_1721081	SP4	1.59174	down
ILMN_2141259	SPAG5	1.91793	down
ILMN_2181432	SPC24	2.75337	down
ILMN_1814281	SPC25	2.36317	down
ILMN_1684563	SPIN4	1.99545	down
ILMN_2233454	SPTLC3	1.79987	down
ILMN_1798827	SRBD1	1.68882	down
ILMN_1661337	SRM	1.83394	down
ILMN_2233099	SSRP1	1.74507	down
ILMN_2388701	ST3GAL5	1.76455	down
ILMN_1713496	ST3GAL5	2.22944	down
ILMN_2151048	STAG1	1.60065	down
ILMN_1733094	STEAP1	1.67646	down
ILMN_2383349	STEAP3	1.86143	down
ILMN_2413650	STIL	2.55923	down
ILMN_1791328	STK39	1.5989	down
ILMN_1657796	STMN1	2.84718	down
ILMN_1745593	STMN1	1.69495	down
ILMN_1663002	STOML2	1.71008	down
ILMN_1653856	STS-1	2.4255	down
ILMN_1781516	SUPT16H	1.87382	down
ILMN_1750008	SUPV3L1	1.51451	down
ILMN_1781479	SUV39H1	2.21798	down
ILMN_1727740	SYNCRIP	2.04119	down
ILMN_1724407	TACC3	2.19027	down
ILMN_1684802	TAF5	2.00534	down
ILMN_2177413	TBL3	1.57791	down
ILMN_1708147	TBPL1	1.66899	down
ILMN_2313434	TCP1	1.85454	down
ILMN_1726520	TDP1	1.59021	down
ILMN_1705301	TEAD4	2.49374	down
ILMN_1715661	TFAM	1.69845	down
ILMN_1683891	TFAP2C	2.58179	down
ILMN_2096784	TFAP2C	3.48747	down
ILMN_1733562	TFB1M	1.84149	down
ILMN_2117987	TFDP1	1.72554	down
ILMN_1661717	TFDP1	1.66767	down
ILMN_1674243	TFRC	2.3878	down
ILMN_1667883	THOC5	1.5939	down
ILMN_1679880	THOC6	1.68998	down
ILMN_1726659	THOP1	1.59839	down
ILMN_1735093	TIMELESS	2.25011	down
ILMN_1765332	TIMM10	3.50658	down
ILMN_1664978	TJP2	1.52849	down
ILMN_1806037	TK1	2.53699	down
ILMN_1815346	TMEM136	1.6198	down
ILMN_1786426	TMEM149	1.78767	down
ILMN_1704024	TMEM160	1.55513	down
ILMN_1756402	TMEM177	1.54582	down
ILMN_1782429	TMEM56	1.59089	down
ILMN_2090802	TMEM79	1.9647	down
ILMN_1689004	TNFRSF12A	2.56854	down
ILMN_1659257	TNFRSF8	1.60708	down
ILMN_1667893	TNS3	5.12453	down
ILMN_1655068	TOM1L2	1.54827	down
ILMN_1714623	TOMM22	1.89135	down
ILMN_1683475	TOMM40	1.76379	down
ILMN_1686097	TOP2A	2.5695	down
ILMN_1684929	TOPBP1	1.87149	down
ILMN_1796949	TPX2	3.12633	down
ILMN_1792076	TRERF1	1.75955	down
ILMN_1753413	TRIOBP	1.53285	down
ILMN_1796589	TRIP13	2.53063	down
ILMN_1812940	TRMT1	1.55262	down
ILMN_2167922	TRMT5	1.80108	down
ILMN_1700337	TROAP	2.21946	down
ILMN_1657509	TSEN54	1.60426	down
ILMN_1810228	TTF2	1.61641	down
ILMN_1788166	TTK	2.59746	down
ILMN_1663113	TTLL12	1.61286	down
ILMN_2215640	TUBA3D	1.68793	down
ILMN_2044813	TUBB2A	1.69788	down
ILMN_2038775	TUBB2A	1.75615	down
ILMN_1791726	TUBB3	2.27299	down
ILMN_1699489	TUBB6	1.94338	down
ILMN_1695731	TUBG1	1.65821	down
ILMN_1781374	TUFT1	1.69047	down
ILMN_1806040	TYMS	2.11586	down
ILMN_1740169	TYRO3	1.8796	down
ILMN_2301083	UBE2C	2.62505	down
ILMN_1714730	UBE2C	2.79543	down
ILMN_2265654	UBE2C	1.83627	down
ILMN_1810474	UBE2I	1.50066	down
ILMN_2371700	UCHL5IP	2.10156	down
ILMN_1786065	UHRF1	2.75508	down
ILMN_1738407	ULBP1	1.61661	down
ILMN_2193591	UNC93B1	2.04785	down
ILMN_1683120	UNG	1.58029	down
ILMN_1696975	USP1	1.7483	down
ILMN_1795429	VCL	1.559	down
ILMN_1756043	WDHD1	2.24297	down
ILMN_1780036	WDR1	1.65767	down
ILMN_1694479	WDR18	1.95271	down
ILMN_1727184	WDR36	1.54218	down
ILMN_1656628	WDR4	1.96929	down
ILMN_1780667	WDR51A	2.56045	down
ILMN_1799814	WDR57	1.68673	down
ILMN_1673073	WDR62	2.13528	down
ILMN_1809866	WDR74	1.5317	down
ILMN_1789775	WDR74	1.52915	down
ILMN_1803192	WDR76	1.54054	down
ILMN_1693669	WDR79	1.57826	down
ILMN_1658619	WWC1	2.68711	down
ILMN_1725121	XPO1	1.71672	down
ILMN_1657873	XPO4	1.60195	down
ILMN_1755235	XPO6	1.52124	down
ILMN_2166506	XRCC6	1.51355	down
ILMN_1767481	XRCC6BP1	1.752	down
ILMN_1812580	YDJC	1.92607	down
ILMN_2087575	ZC3H4	1.5901	down
ILMN_1684663	ZDHHC13	1.52391	down
ILMN_1702763	ZMYM1	1.50613	down
ILMN_1736555	ZNF280D	1.60836	down
ILMN_1693242	ZNF342	2.08639	down
ILMN_2372200	ZNF586	1.56351	down
ILMN_1666727	ZNF586	1.60435	down
ILMN_2048388	ZNF643	1.91282	down
ILMN_2374633	ZWILCH	2.70097	down
ILMN_1698554	AACS	2.16175	up
ILMN_1747627	ABCA2	1.51738	up
ILMN_1758523	ABCA3	2.19945	up
ILMN_1743205	ABCA7	2.7516	up
ILMN_1677814	ABCC3	2.73732	up
ILMN_1700633	ABHD4	2.0827	up
ILMN_1706344	ABHD6	1.52559	up
ILMN_1738921	ACAA1	1.57877	up
ILMN_2352009	ACADVL	1.74192	up
ILMN_1708672	ACAT2	2.06083	up
ILMN_1750800	ACO1	2.19515	up
ILMN_1679600	ACOT8	1.5311	up
ILMN_2234343	ACP6	1.66537	up
ILMN_1758323	ACPP	1.55081	up
ILMN_1684585	ACSL1	2.24559	up
ILMN_1683598	ACSL4	1.8729	up
ILMN_1697510	ACSS2	2.88604	up
ILMN_2336595	ACSS2	7.76905	up
ILMN_1714197	ACSS2	6.91156	up
ILMN_1671703	ACTA2	1.97599	up
ILMN_1760490	ACVR1	1.70389	up
ILMN_2158705	ACYP2	2.14659	up
ILMN_1756920	ADAM15	1.50555	up
ILMN_1767362	ADAMTS6	2.44095	up
ILMN_1690352	ADO	1.50896	up
ILMN_1720235	ADSSL1	2.04804	up
ILMN_2333107	AES	1.60264	up
ILMN_1770454	AGRN	1.93405	up
ILMN_1802458	AGTRAP	1.97718	up
ILMN_2307656	AGTRAP	1.9894	up
ILMN_1779965	AK1	2.0565	up
ILMN_1728047	AKR1A1	1.62758	up
ILMN_2380771	AKR1A1	1.68799	up
ILMN_2096372	ALDH1A1	4.20443	up
ILMN_1709348	ALDH1A1	4.39453	up
ILMN_2401641	ALDH3A2	2.15295	up
ILMN_1811238	ALPK2	2.68712	up
ILMN_1788239	AMDHD1	4.20682	up
ILMN_1801303	AMY2A	2.22598	up
ILMN_2073157	AMY2B	1.51855	up
ILMN_1696974	ANG	1.63513	up
ILMN_1687351	ANKRA2	1.71532	up
ILMN_2185563	ANKRA2	1.59483	up
ILMN_1667748	ANKRD33	4.36799	up
ILMN_1756417	ANKRD37	4.48113	up
ILMN_1767113	AOX1	2.29866	up
ILMN_1710482	APLP2	2.16991	up
ILMN_1653283	APP	1.63692	up
ILMN_1813091	ARL1	1.56555	up
ILMN_1719010	ARL4D	3.89554	up
ILMN_1769810	ARL6IP5	1.89793	up
ILMN_2334760	ARMCX3	1.79888	up
ILMN_2334765	ARMCX3	1.68282	up
ILMN_1715181	ARRDC2	1.66264	up
ILMN_1656477	ARSA	2.52551	up
ILMN_1684873	ARSD	2.34396	up
ILMN_1720604	ARSG	1.64841	up
ILMN_1806705	ASB6	1.93734	up
ILMN_2397776	ASB6	1.83657	up
ILMN_1772540	ATMIN	1.89815	up
ILMN_2223720	ATMIN	1.52532	up
ILMN_1658071	ATP1B1	1.59004	up
ILMN_1677440	ATP6AP2	1.82138	up
ILMN_1795826	ATP6V0D1	1.57346	up
ILMN_1783956	ATP8B4	3.08465	up
ILMN_1703123	AXUD1	2.03589	up
ILMN_2148459	B2M	1.65623	up
ILMN_1725427	B2M	1.75218	up
ILMN_1739749	B3GALT6	1.64508	up
ILMN_1715384	B3GNT6	1.52645	up
ILMN_2152402	BAT5	1.52184	up
ILMN_2176592	BCHE	1.89043	up
ILMN_1685641	BCHE	1.96497	up
ILMN_1710514	BCL3	2.04119	up
ILMN_1737314	BCL6	1.8947	up
ILMN_1670398	BCR	2.05997	up
ILMN_1809543	BDNF	3.26392	up
ILMN_1684042	BET1	1.55714	up
ILMN_1712608	BFSP1	1.97738	up
ILMN_1768534	BHLHB2	1.6152	up
ILMN_2372413	BID	1.82299	up
ILMN_1763386	BID	1.87163	up
ILMN_1730032	BOK	1.55781	up
ILMN_1778374	BSG	2.11454	up
ILMN_1699728	BTD	1.77836	up
ILMN_1775743	BTG1	2.65332	up
ILMN_1700067	BTN3A2	1.65658	up
ILMN_1676528	BTN3A2	1.64698	up
ILMN_1714878	BZW1	2.11001	up
ILMN_1738955	C10orf104	1.69629	up
ILMN_1754538	C10orf58	2.13193	up
ILMN_2128967	C11orf1	1.52663	up
ILMN_2213297	C11orf54	2.55938	up
ILMN_1664738	C11orf54	1.90864	up
ILMN_1657744	C15orf17	1.98265	up
ILMN_1805410	C15orf48	4.33512	up
ILMN_1654696	C15orf48	1.5271	up
ILMN_1775330	C15orf52	1.8924	up
ILMN_1693630	C16orf7	1.97492	up
ILMN_2225746	C17orf59	1.76666	up
ILMN_1747347	C17orf60	2.13591	up
ILMN_1812441	C17orf63	1.55617	up
ILMN_1730294	C18orf37	2.52027	up
ILMN_1787844	C19orf10	1.54111	up
ILMN_1786707	C19orf63	1.56995	up
ILMN_1780268	C1orf56	1.5172	up
ILMN_1706413	C1orf66	1.84881	up
ILMN_1764109	C1R	1.85651	up
ILMN_1677198	C1R	2.07548	up
ILMN_1677603	C1S	3.48742	up
ILMN_1781626	C1S	6.59185	up
ILMN_2404539	C20orf30	1.72572	up
ILMN_1806312	C20orf30	1.54374	up
ILMN_2411127	C21orf57	1.54025	up
ILMN_1757347	C22orf9	1.54751	up
ILMN_2386016	C2orf28	1.75719	up
ILMN_1724376	C2orf30	1.65662	up
ILMN_1687445	C2orf39	1.7381	up
ILMN_1713892	C4orf34	2.06563	up
ILMN_1761566	C5orf32	1.92816	up
ILMN_1791650	C5orf36	1.6036	up
ILMN_1743187	C6orf120	1.72988	up
ILMN_1701361	C9orf150	1.6819	up
ILMN_1813641	C9orf167	1.90412	up
ILMN_1813837	C9orf9	1.55001	up
ILMN_1674650	C9orf95	1.98273	up
ILMN_1743219	CA11	1.64592	up
ILMN_1774427	CALCOCO1	1.56048	up
ILMN_1655821	CAPG	1.98755	up
ILMN_2388155	CASP3	1.64503	up
ILMN_1762091	CATSPERB	1.75557	up
ILMN_1791905	CCDC103	1.78532	up
ILMN_2409290	CCPG1	1.57954	up
ILMN_1794190	CCPG1	2.26953	up
ILMN_1706246	CCT5	1.66751	up
ILMN_1699610	CCT6B	1.62762	up
ILMN_2307744	CD46	1.84203	up
ILMN_2307740	CD46	2.20581	up
ILMN_1785268	CD58	2.21946	up
ILMN_2147517	CD58	2.08647	up
ILMN_1753468	CD63	1.88756	up
ILMN_1714861	CD68	2.24195	up
ILMN_2267914	CD68	2.25942	up
ILMN_2056032	CD99	1.74243	up
ILMN_1700681	CD99L2	2.30347	up
ILMN_2388142	CD99L2	2.13028	up
ILMN_2341611	CDCP1	3.4246	up
ILMN_1688670	CDCP1	3.59213	up
ILMN_1724941	CDCP1	3.41022	up
ILMN_1708167	CDCP1	1.5415	up
ILMN_1766925	CDH13	3.09519	up
ILMN_2217630	CDKL3	1.76376	up
ILMN_1784602	CDKN1A	2.75282	up
ILMN_1693014	CEBPB	1.6196	up
ILMN_1782050	CEBPD	1.95813	up
ILMN_1695645	CETN2	1.86055	up
ILMN_1657803	CFH	1.54282	up
ILMN_1789830	CFLAR	3.82467	up
ILMN_2326273	CHI3L2	5.74923	up
ILMN_1732534	CHMP5	1.73304	up
ILMN_1731353	CHPF	1.92527	up
ILMN_1792837	CIAO1	2.00045	up
ILMN_1663092	CITED2	2.16178	up
ILMN_1660837	CLCN3	1.50138	up
ILMN_1763036	CLCN6	1.73164	up
ILMN_1689400	CLK1	2.56752	up
ILMN_1652790	CLK1	2.13808	up
ILMN_1679727	CLK1	3.86382	up
ILMN_1695853	CLK4	1.61251	up
ILMN_1714522	CLMN	1.56809	up
ILMN_1778203	CLN5	1.58316	up
ILMN_1701094	CLN8	1.94132	up
ILMN_1684576	CLN8	2.01707	up
ILMN_1662731	COL4A3	1.73637	up
ILMN_1742534	COL4A5	2.15623	up
ILMN_1751615	COQ10B	1.67657	up
ILMN_1703074	CPD	1.53919	up
ILMN_1739558	CRELD1	3.07629	up
ILMN_1813256	CRIPT	1.61409	up
ILMN_1795304	CRLF2	2.22678	up
ILMN_1788655	CRLF2	1.5244	up
ILMN_1782788	CSDA	1.80867	up
ILMN_1772991	CSGlcA-T	1.77941	up
ILMN_1800354	CST3	1.66658	up
ILMN_2144574	CTBS	1.82604	up
ILMN_2144573	CTBS	1.8542	up
ILMN_1719286	CTSA	1.79236	up
ILMN_1689086	CTSC	2.66793	up
ILMN_1674038	CTSD	5.26553	up
ILMN_1769633	CTSO	2.26257	up
ILMN_1666269	CTSZ	2.39626	up
ILMN_1676665	CUEDC1	1.58878	up
ILMN_1787897	CXCL1	4.91942	up
ILMN_1728478	CXCL16	1.5345	up
ILMN_1714167	CYB5A	1.61136	up
ILMN_1696254	CYB5D2	1.86445	up
ILMN_1744604	CYBA	2.7155	up
ILMN_1712305	CYBRD1	1.83805	up
ILMN_2087692	CYBRD1	1.67441	up
ILMN_2354478	CYFIP2	3.67965	up
ILMN_1677200	CYFIP2	2.98867	up
ILMN_1651490	CYP26A1	1.80525	up
ILMN_1740418	CYP27B1	1.86319	up
ILMN_1665437	CYP2E1	1.61726	up
ILMN_2054607	CYP4V2	1.80355	up
ILMN_2175317	CYP4X1	2.13899	up
ILMN_1664718	CYP51A1	2.53114	up
ILMN_2195695	DAZL	2.15451	up
ILMN_1691636	DAZL	2.61601	up
ILMN_1731616	DCLK1	2.21979	up
ILMN_2165354	DCLK1	2.54632	up
ILMN_1719449	DCLK2	1.547	up
ILMN_2204983	DCTN6	1.50458	up
ILMN_1720838	DECR1	1.87794	up
ILMN_2209748	DERL1	1.59807	up
ILMN_2165867	DHCR7	2.95602	up
ILMN_1815626	DHCR7	2.90319	up
ILMN_1687279	DHPS	1.54564	up
ILMN_1807455	DHRS7	1.98555	up
ILMN_1737650	DIO2	1.89371	up
ILMN_1695745	DISP1	2.7683	up
ILMN_1754842	DLGAP4	2.04805	up
ILMN_2402674	DPM3	1.95036	up
ILMN_1769135	DPP7	1.63496	up
ILMN_1759175	DUSP10	1.58012	up
ILMN_1734288	DUSP18	1.64997	up
ILMN_1712959	DUSP2	2.00584	up
ILMN_1797522	DUSP3	1.60322	up
ILMN_1810420	DYSF	3.75779	up
ILMN_2073604	EBP	2.26268	up
ILMN_2203491	ECEL1	4.48183	up
ILMN_2109708	ECGF1	3.65544	up
ILMN_1690939	ECGF1	3.47022	up
ILMN_1653115	ECH1	1.7391	up
ILMN_1671568	ECHDC2	1.71697	up
ILMN_1658333	ECM1	4.53825	up
ILMN_2329735	ECM1	2.827	up
ILMN_1711909	EDEM2	2.45849	up
ILMN_2065299	EDEM3	2.20393	up
ILMN_1703531	EDG3	2.08754	up
ILMN_2371053	EFNA1	2.85656	up
ILMN_2371055	EFNA1	2.62412	up
ILMN_1765159	ELMOD2	1.54725	up
ILMN_1765446	EMP3	1.84609	up
ILMN_1780799	ENPP2	2.537	up
ILMN_2373791	ENPP2	2.32858	up
ILMN_2091792	ENTPD6	1.66651	up
ILMN_1760509	EOMES	1.86025	up
ILMN_1704753	EPAS1	2.3764	up
ILMN_2214910	EPHB4	1.5979	up
ILMN_2359456	ERGIC3	2.14209	up
ILMN_1744963	ERO1L	1.76629	up
ILMN_1775211	ERO1LB	1.98384	up
ILMN_2229969	ERO1LB	2.59595	up
ILMN_2212878	ESM1	26.5529	up
ILMN_1773262	ESM1	16.7622	up
ILMN_2115862	ESPNL	1.85272	up
ILMN_1670134	FADS1	2.176	up
ILMN_2075065	FADS2	3.06074	up
ILMN_2283597	FAM134B	3.43368	up
ILMN_1769925	FAM148A	1.64591	up
ILMN_1712065	FAM19A5	2.26481	up
ILMN_1691760	FAM45A	1.63079	up
ILMN_1732717	FAM71E1	1.57362	up
ILMN_1752995	FAM83A	1.81575	up
ILMN_2239774	FAM83A	2.66321	up
ILMN_1670158	FAM83A	2.94908	up
ILMN_2223941	FBLN5	3.2853	up
ILMN_1664176	FBLN5	3.22758	up
ILMN_2378100	FBXL5	1.58926	up
ILMN_1701455	FBXO6	1.77964	up
ILMN_1741096	FDFT1	2.41718	up
ILMN_1804248	FDPS	3.12748	up
ILMN_1785404	FGFBP1	1.57527	up
ILMN_2315044	FGG	3.44698	up
ILMN_1737683	FGG	3.23175	up
ILMN_1702237	FKBP1A	1.76434	up
ILMN_1683658	FKBP1A	2.49969	up
ILMN_1674337	FKBP2	1.84646	up
ILMN_1710209	FLJ20160	2.11025	up
ILMN_1678705	FLJ35220	1.5672	up
ILMN_2362581	FNDC3A	2.1973	up
ILMN_1705111	FNDC3A	2.19695	up
ILMN_2173524	FOXD4	1.63856	up
ILMN_1781867	FOXD4L1	1.8718	up
ILMN_2085441	FOXD4L1	1.62673	up
ILMN_1669046	FOXQ1	3.04561	up
ILMN_1661566	FSTL4	2.18304	up
ILMN_1683146	FTH1	2.32716	up
ILMN_2134538	FTHL11	2.26162	up
ILMN_1706013	FTHL11	1.7322	up
ILMN_1750278	FTHL12	1.63108	up
ILMN_2073235	FTHL12	1.92484	up
ILMN_2091846	FTHL2	1.50516	up
ILMN_1746525	FTHL2	1.77629	up
ILMN_2173835	FTHL3	2.17238	up
ILMN_1696911	FTHL8	2.07291	up
ILMN_1752728	FUCA1	1.67344	up
ILMN_1744914	FUCA2	1.71706	up
ILMN_1790228	FURIN	3.30525	up
ILMN_1743367	FZD4	2.39967	up
ILMN_1729368	FZD8	1.85787	up
ILMN_1704398	FZD9	1.82549	up
ILMN_2127477	G6PC3	1.67657	up
ILMN_2410783	GAA	2.32546	up
ILMN_1765801	GAA	2.05821	up
ILMN_1784706	GABRE	2.65824	up
ILMN_1670926	GALNAC4S-6ST	2.1195	up
ILMN_1651819	GALNT11	1.56868	up
ILMN_1739297	GALNT4	3.25259	up
ILMN_1658575	GALNT5	1.60183	up
ILMN_1725311	GCGR	1.78237	up
ILMN_1712082	GCNT3	1.92394	up
ILMN_1728698	GDE1	1.71648	up
ILMN_2188862	GDF15	3.38983	up
ILMN_1709674	GFPT2	2.4589	up
ILMN_2368585	GGT1	2.02274	up
ILMN_2403896	GGTLC2	1.95481	up
ILMN_1746378	GHDC	1.78288	up
ILMN_1727087	GJA1	2.08913	up
ILMN_1769388	GJB2	4.74388	up
ILMN_2397721	GLB1	1.77941	up
ILMN_1735155	GLB1	1.79674	up
ILMN_1704376	GLDN	1.63244	up
ILMN_1769245	GLIPR1	1.84675	up
ILMN_2402600	GLIS3	2.11151	up
ILMN_1669631	GLRB	2.00455	up
ILMN_1729417	GNE	1.66545	up
ILMN_2091100	GNGT1	1.53503	up
ILMN_2396571	GPR108	1.77076	up
ILMN_2121816	GPR137B	2.55218	up
ILMN_2352097	GPR56	1.85626	up
ILMN_2384122	GPR56	1.83719	up
ILMN_1724211	GPRC5C	2.21594	up
ILMN_1749662	GPX1	1.60165	up
ILMN_1726666	GPX3	2.47969	up
ILMN_1796490	GRINA	1.73091	up
ILMN_2370872	GRINA	1.5761	up
ILMN_1724250	GRN	3.01362	up
ILMN_1736184	GSTM3	2.62558	up
ILMN_1730054	GSTT1	1.55159	up
ILMN_1809577	GTF2IRD2	1.65771	up
ILMN_1731233	GZMH	1.52705	up
ILMN_1674034	H2AFY	1.63277	up
ILMN_2379520	HAGH	1.82857	up
ILMN_2074748	HAL	4.52066	up
ILMN_1719988	HAL	2.18899	up
ILMN_1660923	HCG4	5.22942	up
ILMN_1803945	HCP5	5.13328	up
ILMN_2198239	HGD	5.39414	up
ILMN_1762712	HHEX	1.69178	up
ILMN_1792689	HIST1H2AC	3.08096	up
ILMN_1758623	HIST1H2BD	2.6497	up
ILMN_1813314	HIST1H2BK	1.87966	up
ILMN_1751120	HIST1H4H	4.79894	up
ILMN_1671054	HLA-A	3.58702	up
ILMN_2203950	HLA-A	2.07828	up
ILMN_2165753	HLA-A29.1	5.35842	up
ILMN_1778401	HLA-B	6.53621	up
ILMN_1721113	HLA-C	2.63637	up
ILMN_1715169	HLA-DRB1	2.09414	up
ILMN_1765258	HLA-E	1.86534	up
ILMN_1762861	HLA-F	5.36786	up
ILMN_2186806	HLA-F	5.07298	up
ILMN_1656670	HLA-G	4.03846	up
ILMN_1666078	HLA-H	5.10343	up
ILMN_2130441	HLA-H	4.34626	up
ILMN_1733519	HMGB3	2.39682	up
ILMN_1657395	HMGCR	3.41363	up
ILMN_1797728	HMGCS1	4.66474	up
ILMN_2351466	HNT	1.79813	up
ILMN_1674908	HOXB5	1.79167	up
ILMN_1759676	HOXC13	1.63096	up
ILMN_1856484		2.41803	up
ILMN_1901769		1.51551	up
ILMN_1890773		2.24084	up
ILMN_1836202		2.3533	up
ILMN_1846306		1.78815	up
ILMN_1867517		1.87607	up
ILMN_1846771		2.40079	up
ILMN_1870705		3.19435	up
ILMN_1870668		1.7377	up
ILMN_1907042		1.63293	up
ILMN_1912997		1.78846	up
ILMN_1906059		2.29727	up
ILMN_1917290		1.66309	up
ILMN_1892638		1.81925	up
ILMN_1914818		1.50126	up
ILMN_1862909		2.95086	up
ILMN_1849013		1.68128	up
ILMN_1881081		3.66151	up
ILMN_1870658		1.68371	up
ILMN_1837617		1.78887	up
ILMN_2184789	HSCB	1.79747	up
ILMN_1771921	HSCB	1.65708	up
ILMN_2094106	HSD17B12	1.62515	up
ILMN_1760506	HSD17B7P2	1.88839	up
ILMN_2399827	HSF4	1.74561	up
ILMN_1766499	HSPA2	1.85109	up
ILMN_2153916	HSPA2	1.87685	up
ILMN_1676563	HTRA1	2.57856	up
ILMN_1739813	HYAL1	2.25903	up
ILMN_2314417	HYAL1	2.45789	up
ILMN_1668283	HYAL2	1.82771	up
ILMN_1667432	HYAL3	2.25161	up
ILMN_1755075	IDI1	4.03012	up
ILMN_1703041	IDUA	2.42034	up
ILMN_1682717	IER3	3.51863	up
ILMN_1721833	IER5	1.91218	up
ILMN_1739428	IFIT2	1.63935	up
ILMN_1701789	IFIT3	1.69614	up
ILMN_1805750	IFITM3	1.91671	up
ILMN_1717165	IGBP1	1.59178	up
ILMN_1688722	IL13RA2	3.49527	up
ILMN_1658483	IL1A	3.88038	up
ILMN_1775501	IL1B	4.24501	up
ILMN_1810584	IL1R1	2.36562	up
ILMN_1772131	IL1R2	1.59467	up
ILMN_1686989	INSIG1	2.12539	up
ILMN_1808299	IQSEC1	2.01027	up
ILMN_1693310	ITFG1	1.75836	up
ILMN_1700144	ITGA10	3.82121	up
ILMN_2169439	ITGAV	1.72225	up
ILMN_1751708	ITM2B	2.69623	up
ILMN_2086077	JUNB	2.05309	up
ILMN_1744403	KCNIP3	1.71974	up
ILMN_1768483	KCNK3	2.00379	up
ILMN_1727466	KCNMB4	5.16354	up
ILMN_1744897	KCNN3	1.55827	up
ILMN_1786843	KCTD13	1.63901	up
ILMN_1809708	KCTD21	1.53788	up
ILMN_1713901	KDELR3	1.67059	up
ILMN_1784333	KIAA0256	2.24112	up
ILMN_1683277	KIAA0319L	1.85632	up
ILMN_1732609	KIAA1539	1.75489	up
ILMN_1760305	KIAA1545	1.51605	up
ILMN_2289093	KIAA1618	1.85969	up
ILMN_1699521	KIAA1641	1.82245	up
ILMN_1679929	KLF13	1.68343	up
ILMN_1701918	KLHDC9	1.77072	up
ILMN_1760792	KLHL7	1.55128	up
ILMN_1745620	KRCC1	2.69754	up
ILMN_2091375	KRCC1	2.37098	up
ILMN_1704247	LAMA3	1.61958	up
ILMN_1773567	LAMA5	2.35872	up
ILMN_2214790	LAMB1	1.58951	up
ILMN_1658709	LAMB1	1.58063	up
ILMN_1752968	LAMB2	2.10627	up
ILMN_1715684	LAMB3	2.73556	up
ILMN_1659753	LAMP2	2.14946	up
ILMN_2243687	LAMP2	2.40069	up
ILMN_2326953	LAT2	1.90886	up
ILMN_1803560	LAT2	1.6575	up
ILMN_2407346	LDHD	1.52609	up
ILMN_2053415	LDLR	2.20755	up
ILMN_1691425	LDOC1L	1.7647	up
ILMN_1661537	LEPROT	1.91023	up
ILMN_2353358	LGALS8	2.06404	up
ILMN_2356654	LGALS8	2.08705	up
ILMN_2171023	LGI1	2.31245	up
ILMN_1718063	LIPA	1.84005	up
ILMN_1689037	LIPG	3.40461	up
ILMN_2189027	LIPG	5.46451	up
ILMN_1652128	LMBRD1	2.46533	up
ILMN_1737644	LOC124446	1.8865	up
ILMN_1728048	LOC158160	2.86852	up
ILMN_2131293	LOC200810	1.64084	up
ILMN_1710954	LOC283932	1.62574	up
ILMN_1733453	LOC284988	1.77093	up
ILMN_1679381	LOC286310	2.2935	up
ILMN_1795835	LOC338758	2.46554	up
ILMN_1677402	LOC387763	6.62325	up
ILMN_1665823	LOC389787	2.00107	up
ILMN_1791423	LOC401052	1.6169	up
ILMN_1706434	LOC440359	2.45975	up
ILMN_1763999	LOC441282	2.46016	up
ILMN_1702496	LOC441461	1.56365	up
ILMN_1704431	LOC554203	1.74419	up
ILMN_1781236	LOC554223	2.09914	up
ILMN_1804415	LOC57228	1.57822	up
ILMN_1767929	LOC642252	2.27678	up
ILMN_1757072	LOC642489	2.6028	up
ILMN_1653039	LOC642934	2.29968	up
ILMN_1655710	LOC642989	1.52693	up
ILMN_1743078	LOC643031	1.52539	up
ILMN_1782611	LOC643870	1.78429	up
ILMN_1658485	LOC644612	2.24162	up
ILMN_1759387	LOC644782	2.13426	up
ILMN_1742887	LOC645058	1.76001	up
ILMN_1744302	LOC645489	1.53128	up
ILMN_1793445	LOC645781	1.71087	up
ILMN_1802906	LOC646900	1.55486	up
ILMN_1757702	LOC647673	2.57437	up
ILMN_2181241	LOC649946	1.50373	up
ILMN_1679587	LOC651202	1.60131	up
ILMN_1664398	LOC651621	2.62849	up
ILMN_2098418	LOC652968	1.90212	up
ILMN_1716872	LOC653163	2.73649	up
ILMN_1674334	LOC653354	1.88517	up
ILMN_1707434	LOC653778	3.22773	up
ILMN_1802808	LOC654103	2.83162	up
ILMN_1798875	LOC727855	1.56722	up
ILMN_1737387	LOC728441	1.75551	up
ILMN_1786606	LOC729764	1.83399	up
ILMN_1746917	LOC729843	1.86923	up
ILMN_1882519	LOC731658	1.8088	up
ILMN_1878728	LOC732150	1.7322	up
ILMN_1737561	LOC88523	2.18936	up
ILMN_1682996	LOH11CR2A	2.44257	up
ILMN_1764769	LOH11CR2A	3.83703	up
ILMN_1671554	LPIN1	1.96384	up
ILMN_1667319	LPPR2	2.26942	up
ILMN_1670272	LRP10	2.3542	up
ILMN_1715024	LSS	2.69606	up
ILMN_1668863	LYPD1	1.66967	up
ILMN_1683576	MAGED2	1.53681	up
ILMN_1815148	MAN2A2	2.08705	up
ILMN_1652490	MANSC1	3.4342	up
ILMN_2142752	MANSC1	3.06264	up
ILMN_1741159	MAP3K8	3.22002	up
ILMN_1761808	MCFD2	1.63888	up
ILMN_1803988	MCL1	1.64009	up
ILMN_1793615	ME3	1.55046	up
ILMN_2402629	METTL9	1.83788	up
ILMN_1726421	METTL9	2.53594	up
ILMN_1811478	MFI2	1.91797	up
ILMN_2259818	MFI2	6.20963	up
ILMN_1789638	MFSD2	1.52598	up
ILMN_1715698	MGC71993	2.18138	up
ILMN_1802027	MGST2	1.84749	up
ILMN_1751956	MGST3	1.57269	up
ILMN_1797929	MICA	2.12737	up
ILMN_1746408	MIDN	1.73622	up
ILMN_1667825	MLKL	2.04455	up
ILMN_1689156	MMAB	2.75743	up
ILMN_1872276	MMAB	1.79641	up
ILMN_1732197	MN1	2.21183	up
ILMN_2111237	MN1	2.21796	up
ILMN_1804988	MOAP1	3.05491	up
ILMN_2167416	MR1	1.87605	up
ILMN_1777397	MSX1	1.53862	up
ILMN_1703006	MTCH1	1.90905	up
ILMN_1652434	MTHFD2L	3.17101	up
ILMN_1769299	MTMR11	3.10899	up
ILMN_1787658	MTMR7	1.58386	up
ILMN_1677314	MUC1	1.78989	up
ILMN_1657550	MVD	2.89659	up
ILMN_1786310	MVK	1.85379	up
ILMN_2344373	MVP	2.84912	up
ILMN_1738523	MYD88	1.94709	up
ILMN_1680344	MYOM1	1.75931	up
ILMN_1716733	MYOM2	1.56151	up
ILMN_1774617	NAB1	2.22819	up
ILMN_2399304	NAV2	1.65904	up
ILMN_1705346	NBEA	1.83103	up
ILMN_2142554	NENF	1.54678	up
ILMN_1763144	NEU1	2.16614	up
ILMN_1739450	NFE2L1	1.62403	up
ILMN_1799062	NFKB2	2.64583	up
ILMN_2390859	NFKB2	2.97553	up
ILMN_1773154	NFKBIA	3.19713	up
ILMN_1719695	NFKBIZ	6.50979	up
ILMN_1698706	NID2	1.85987	up
ILMN_1689274	NIPA1	1.7436	up
ILMN_1667162	NKX3-1	2.36388	up
ILMN_1748751	NLF2	3.74206	up
ILMN_1716704	NLRC5	1.80008	up
ILMN_1784783	NME5	1.51706	up
ILMN_1803818	NMNAT2	1.90177	up
ILMN_1702114	NOMO1	2.52203	up
ILMN_2126957	NOMO1	2.14325	up
ILMN_1678730	NOMO1	1.93718	up
ILMN_1799856	NOMO2	1.86287	up
ILMN_1765558	NPAS2	2.87836	up
ILMN_1792997	NPTN	1.57502	up
ILMN_1786197	NR2F1	1.66326	up
ILMN_1692163	NSDHL	2.77463	up
ILMN_1682165	NT5C2	2.10925	up
ILMN_1873621	NTN1	1.90151	up
ILMN_2113490	NTN4	1.60206	up
ILMN_2326075	NTRK1	1.64965	up
ILMN_1778831	NTSR1	3.45898	up
ILMN_1655913	NUCB2	2.10469	up
ILMN_1705114	NUMB	1.62255	up
ILMN_1700306	OCIAD2	1.56686	up
ILMN_1742025	OLFM1	6.25387	up
ILMN_1714709	OLFM1	2.51091	up
ILMN_2090351	OR7E156P	1.50567	up
ILMN_2361807	OS9	1.85289	up
ILMN_1802151	OSBPL5	2.73803	up
ILMN_2307032	OSBPL5	2.87874	up
ILMN_1750312	OSTbeta	3.54309	up
ILMN_1813846	P2RX4	1.60806	up
ILMN_1693334	P4HA1	1.809	up
ILMN_1734184	P76	1.70178	up
ILMN_2389069	PAEP	2.54936	up
ILMN_1748004	PAEP	1.81032	up
ILMN_1721770	PAPPA	3.05696	up
ILMN_1731224	PARP9	1.51268	up
ILMN_2340347	PC	1.7667	up
ILMN_1671489	PC	1.96297	up
ILMN_2115135	PC-3	11.8145	up
ILMN_1813456	PCBD1	1.63529	up
ILMN_1687216	PCBP3	4.01251	up
ILMN_1710544	PCDH7	1.86589	up
ILMN_1746888	PCOLCE2	1.73155	up
ILMN_2081813	PCSK1	3.63335	up
ILMN_1710859	PCSK1	4.08691	up
ILMN_1768577	PCSK6	1.73949	up
ILMN_1802257	PCTP	1.73913	up
ILMN_2113535	PCYOX1	1.80614	up
ILMN_2376847	PDE1A	3.71664	up
ILMN_1805564	PDE1A	1.90606	up
ILMN_1778924	PDE1A	3.49551	up
ILMN_2340259	PDE4B	3.42266	up
ILMN_1782922	PDE4B	3.66274	up
ILMN_1680339	PDGFRL	2.23836	up
ILMN_2075436	PDIA3P	1.54033	up
ILMN_1775829	PERP	1.97802	up
ILMN_1797005	PGLS	1.54586	up
ILMN_1716265	PGM2L1	2.43026	up
ILMN_1672122	PH-4	1.57454	up
ILMN_2372136	PH-4	1.88397	up
ILMN_1746135	PHF23	1.54022	up
ILMN_1719792	PHLDB2	1.64533	up
ILMN_1676611	PHPT1	1.64159	up
ILMN_1693192	PI3	68.27	up
ILMN_1774949	PIGP	1.77178	up
ILMN_1764871	PIGP	1.57094	up
ILMN_1738759	PIGT	1.72903	up
ILMN_1760303	PIK3R1	1.73412	up
ILMN_1670638	PITPNC1	3.39556	up
ILMN_1653220	PITPNM1	2.14902	up
ILMN_1746769	PLA2G3	1.82059	up
ILMN_1738742	PLAT	2.63306	up
ILMN_1691508	PLAUR	1.8253	up
ILMN_1723969	PLCB1	2.82286	up
ILMN_1808379	PLCD4	2.30529	up
ILMN_1719696	PLD1	2.10671	up
ILMN_1724324	PLD3	1.70892	up
ILMN_1662839	PLEKHA1	1.60158	up
ILMN_1657836	PLEKHG2	1.77913	up
ILMN_1773389	PLTP	1.60556	up
ILMN_1774604	PNKD	2.17037	up
ILMN_1680223	PNPLA8	2.08795	up
ILMN_2180582	PNPLA8	1.65233	up
ILMN_1803772	POLD4	2.98277	up
ILMN_1678805	POMT2	1.88945	up
ILMN_1714158	PON2	1.57718	up
ILMN_2337058	PORCN	1.66268	up
ILMN_1669032	PPIC	1.7124	up
ILMN_1784822	PPP1R3F	4.35713	up
ILMN_1676689	PPT2	2.41882	up
ILMN_1750664	PPT2	2.06146	up
ILMN_1802082	PRDM8	1.80792	up
ILMN_1815024	PRDX5	1.55661	up
ILMN_1671928	PROS1	2.30025	up
ILMN_1746864	PSCDBP	4.22117	up
ILMN_1747195	PSMB8	1.64762	up
ILMN_2390299	PSMB8	1.7328	up
ILMN_1744929	PTGER1	1.69623	up
ILMN_2054297	PTGS2	6.25643	up
ILMN_1677511	PTGS2	6.45301	up
ILMN_2314169	PTHLH	1.68032	up
ILMN_1696187	PYGL	1.85842	up
ILMN_1660691	RAB31	2.18963	up
ILMN_2291619	RAB3IP	1.58912	up
ILMN_2155480	RAB43	1.85467	up
ILMN_1677824	RAB4A	1.83723	up
ILMN_2109994	RAB4B	1.89294	up
ILMN_2218648	RAG1AP1	1.52278	up
ILMN_1764754	RAMP1	2.91217	up
ILMN_1770053	RBBP7	1.83343	up
ILMN_1732127	RBKS	1.62207	up
ILMN_2128741	RDH11	1.76245	up
ILMN_1768719	RDH11	1.6012	up
ILMN_1710064	RDHE2	2.27638	up
ILMN_1811258	RELB	1.8991	up
ILMN_1702633	RETSAT	1.92898	up
ILMN_2313730	RHOC	1.54221	up
ILMN_1810559	RHOQ	1.91231	up
ILMN_1739423	RN7SK	1.84697	up
ILMN_2074860	RN7SK	1.80019	up
ILMN_2294976	RNASE4	1.85485	up
ILMN_2408572	RNASE4	2.56784	up
ILMN_2294978	RNASE4	1.79646	up
ILMN_1729294	RNF130	1.58441	up
ILMN_1710906	RNF145	2.69901	up
ILMN_1803739	RPGRIP1	1.54236	up
ILMN_1762747	RPL15	1.65428	up
ILMN_2079386	RPL22	1.63682	up
ILMN_1788607	RPL23A	1.52032	up
ILMN_1673509	RPL28	1.77919	up
ILMN_1798636	RPL32	1.57774	up
ILMN_2400143	RPL32	1.53845	up
ILMN_1693421	RPN2	1.83192	up
ILMN_1772459	RPS23	2.41967	up
ILMN_2298818	RPS29	3.13292	up
ILMN_1788223	RSPH3	1.71523	up
ILMN_2281786	RTN1	3.01368	up
ILMN_1708660	RWDD4A	1.53177	up
ILMN_1687315	RXRA	2.08943	up
ILMN_1750101	S100A11	2.00347	up
ILMN_1765459	S100A13	1.6134	up
ILMN_1729801	S100A8	64.3575	up
ILMN_1750974	S100A9	97.563	up
ILMN_1801216	S100P	2.22324	up
ILMN_1752793	SAP18	2.07307	up
ILMN_1655922	SAPS2	2.48731	up
ILMN_1746883	SAT2	1.66823	up
ILMN_1689842	SC4MOL	7.50788	up
ILMN_1720889	SC4MOL	5.00129	up
ILMN_1677607	SC5DL	3.58128	up
ILMN_1689329	SCD	1.65476	up
ILMN_1767470	SCPEP1	2.12642	up
ILMN_2363586	SDCBP	2.04878	up
ILMN_1705107	SDCBP2	4.35897	up
ILMN_2376822	SDCBP2	2.38379	up
ILMN_1700310	SDCBP2	3.34525	up
ILMN_1701681	SEC11C	1.55659	up
ILMN_1680652	SELENBP1	2.79641	up
ILMN_1651429	SELM	2.70731	up
ILMN_1765641	SEMA3A	2.33507	up
ILMN_1672589	SEMA4B	2.61053	up
ILMN_1789136	SERF2	1.55029	up
ILMN_2289844	SERHL	1.50541	up
ILMN_1741613	SERINC1	1.81437	up
ILMN_1815656	SERINC3	1.63896	up
ILMN_1702835	SH3BGRL	2.32739	up
ILMN_1737163	SH3BGRL3	3.62392	up
ILMN_1814790	SHANK2	2.25603	up
ILMN_1683857	SHC2	1.67013	up
ILMN_1807050	SHC4	3.35249	up
ILMN_2139100	SHISA5	1.78325	up
ILMN_2399392	SIL1	1.52692	up
ILMN_1678729	SIL1	1.63722	up
ILMN_2372974	SIRPA	2.19759	up
ILMN_2102069	SLC16A4	5.26347	up
ILMN_1672662	SLC20A1	2.1095	up
ILMN_2382505	SLC22A18	1.91638	up
ILMN_1746578	SLC23A2	2.52844	up
ILMN_1741392	SLC25A20	1.51871	up
ILMN_1715969	SLC25A37	2.31874	up
ILMN_1787718	SLC27A1	1.83052	up
ILMN_1741502	SLC2A13	2.15501	up
ILMN_1778321	SLC2A6	2.3811	up
ILMN_1702683	SLC33A1	1.5821	up
ILMN_1682910	SLC35B3	1.53034	up
ILMN_1803728	SLC35E4	1.67083	up
ILMN_1814797	SLC35F3	1.72775	up
ILMN_1675873	SLC35F3	1.53865	up
ILMN_2053103	SLC40A1	2.35119	up
ILMN_1745778	SLC45A4	1.71203	up
ILMN_1658639	SLC46A3	1.61254	up
ILMN_1711451	SLC7A2	1.57157	up
ILMN_1781400	SLC7A2	2.98605	up
ILMN_1727200	SLCO4A1	4.96429	up
ILMN_1769550	SLFN5	2.07803	up
ILMN_2114720	SLPI	6.29734	up
ILMN_2410938	SMOC1	6.50319	up
ILMN_1791202	SMOC1	3.61611	up
ILMN_1740555	SNAP25	1.76214	up
ILMN_2224444	SNX25	1.53688	up
ILMN_2406501	SOD2	4.79525	up
ILMN_2336781	SOD2	3.57399	up
ILMN_1792922	SOD2	1.67973	up
ILMN_1805466	SOX9	2.34429	up
ILMN_1684620	SPAG4	2.42721	up
ILMN_1808463	SPANXN4	1.55361	up
ILMN_1681135	SPATA2	1.5313	up
ILMN_1697543	SPINK5L3	2.49699	up
ILMN_1811479	SPINK6	2.94779	up
ILMN_2149971	SPINK6	4.66854	up
ILMN_1703284	SPIRE2	1.71018	up
ILMN_1734229	SPPL2A	1.67986	up
ILMN_1791078	SPRY3	1.58467	up
ILMN_2086105	SPRY4	1.68926	up
ILMN_2041293	SQLE	3.01779	up
ILMN_1772241	SQLE	3.35253	up
ILMN_1667199	SQRDL	3.07559	up
ILMN_1680403	SSR4	1.52841	up
ILMN_1691736	ST6GALNAC6	2.02496	up
ILMN_2394161	ST8SIA4	1.98447	up
ILMN_1667315	STAG3L1	1.66031	up
ILMN_2410986	STAT3	2.26929	up
ILMN_1663618	STAT3	1.93039	up
ILMN_1758164	STC1	39.9057	up
ILMN_1760160	STX1A	2.55042	up
ILMN_2414878	STXBP1	1.98252	up
ILMN_1736054	SUB1	1.62939	up
ILMN_2400372	SULT1A2	1.66879	up
ILMN_1815283	SULT1A3	2.03705	up
ILMN_2336130	SULT1A4	2.06069	up
ILMN_1753472	SUMF1	1.67557	up
ILMN_1685371	SUMF2	1.83935	up
ILMN_1690761	SURF4	1.79763	up
ILMN_1709750	SUSD1	1.60313	up
ILMN_1671404	SVIL	2.16063	up
ILMN_1719599	SYTL4	2.24814	up
ILMN_1715069	TANK	2.06443	up
ILMN_1751079	TAP1	1.97513	up
ILMN_1742450	TAPBP	2.44683	up
ILMN_1782851	TAPBP	1.67799	up
ILMN_1803036	TARBP1	3.47268	up
ILMN_1692844	TBC1D19	2.18417	up
ILMN_2282641	TBXAS1	1.71706	up
ILMN_2398403	TCEAL1	2.3909	up
ILMN_1711994	TCIRG1	1.55865	up
ILMN_1768469	TCN1	2.36371	up
ILMN_1700001	TCTA	2.0093	up
ILMN_1768488	TERF2	1.51303	up
ILMN_1707124	TFPI	2.10165	up
ILMN_2068104	TFPI2	4.34513	up
ILMN_1687652	TGFB3	1.68345	up
ILMN_1786847	TGM3	5.64164	up
ILMN_1651346	TICAM2	1.8123	up
ILMN_1711566	TIMP1	1.80027	up
ILMN_2143148	TM2D1	1.81795	up
ILMN_1741171	TM2D2	1.65252	up
ILMN_1690040	TM7SF2	5.81079	up
ILMN_1785765	TM9SF2	1.59648	up
ILMN_1664750	TMBIM4	1.59397	up
ILMN_1693045	TMED1	1.58654	up
ILMN_2213558	TMED10P	1.5743	up
ILMN_1804148	TMED4	2.19058	up
ILMN_2052871	TMEM116	1.81058	up
ILMN_2299612	TMEM150	2.22148	up
ILMN_2088124	TMEM154	2.18146	up
ILMN_1683494	TMEM154	1.84863	up
ILMN_1712577	TMEM157	2.1129	up
ILMN_1717909	TMEM16A	2.79193	up
ILMN_2091310	TMEM16A	4.84712	up
ILMN_2049672	TMEM16C	2.76175	up
ILMN_2162989	TMEM189	1.70001	up
ILMN_1784661	TMEM2	2.35623	up
ILMN_1730734	TMEM205	2.08758	up
ILMN_1728202	TMEM22	1.82906	up
ILMN_1770742	TMEM55B	1.8067	up
ILMN_1728349	TMEM63B	1.6046	up
ILMN_1674402	TMEM71	2.32189	up
ILMN_1741371	TMEM8	1.7209	up
ILMN_1665876	TMEM84	3.38159	up
ILMN_1785732	TNFAIP6	3.77797	up
ILMN_1699265	TNFRSF10B	2.13517	up
ILMN_1676663	TNFRSF11B	2.46242	up
ILMN_1704154	TNFRSF19	2.26963	up
ILMN_2089875	TNFSF4	1.69487	up
ILMN_1765523	TOLLIP	1.84088	up
ILMN_1658469	TP53AP1	1.80698	up
ILMN_1764851	TP53RK	1.63659	up
ILMN_1690894	TRA1P2	1.96178	up
ILMN_1738220	TREML3	2.54965	up
ILMN_2350114	TRIM13	1.76306	up
ILMN_2402806	TRPC4AP	1.5392	up
ILMN_2049536	TRPV2	2.00598	up
ILMN_1797367	TSC1	1.57535	up
ILMN_2246510	TSC1	1.56684	up
ILMN_2276952	TSC22D3	2.05346	up
ILMN_1748124	TSC22D3	1.86573	up
ILMN_1747546	TSPAN1	1.60323	up
ILMN_1768115	TSPAN12	2.93115	up
ILMN_2194106	TSPAN12	2.28136	up
ILMN_2130525	TSPAN13	3.50921	up
ILMN_1725079	TSPAN31	2.8216	up
ILMN_1774689	TUSC3	2.02414	up
ILMN_1677429	TWIST2	3.74003	up
ILMN_1742730	TWIST2	1.87759	up
ILMN_1702759	TXNDC13	6.91515	up
ILMN_2204754	TXNDC13	5.8549	up
ILMN_2325185	TYSND1	1.8292	up
ILMN_2164242	UBE2F	1.66306	up
ILMN_1757644	UBE2H	2.44145	up
ILMN_1794914	UBTD1	1.82715	up
ILMN_1736939	UGCG	2.09257	up
ILMN_1671969	UGP2	1.8162	up
ILMN_1722849	UNC13A	1.58193	up
ILMN_1692826	UNKL	1.75259	up
ILMN_1701204	VEGFC	1.7897	up
ILMN_1786139	VKORC1	1.86704	up
ILMN_1678939	VNN2	2.82424	up
ILMN_1758864	VNN2	1.66053	up
ILMN_1804935	VNN3	1.69515	up
ILMN_1809582	VPS13C	2.45968	up
ILMN_2398865	VPS13C	2.86108	up
ILMN_1691127	VTN	4.10516	up
ILMN_1781636	VWA1	1.52232	up
ILMN_2093231	WBP1	1.81421	up
ILMN_1719343	WDR26	1.58896	up
ILMN_1756146	WDR45	1.64625	up
ILMN_1667201	WDR51B	2.39625	up
ILMN_1803593	WNT3	1.75621	up
ILMN_2085922	WRB	1.50636	up
ILMN_1714756	YIPF5	1.53619	up
ILMN_1803939	YIPF6	1.73835	up
ILMN_1711069	YPEL5	3.24274	up
ILMN_1795905	ZBTB4	2.08466	up
ILMN_2097793	ZBTB4	2.10379	up
ILMN_1672295	ZC3H12A	7.10072	up
ILMN_2094313	ZDHHC1	1.87332	up
ILMN_1720829	ZFP36	2.37768	up
ILMN_1654262	ZMAT3	2.98927	up
ILMN_1786722	ZNF385A	3.36911	up
ILMN_1683932	ZNF425	1.55059	up
ILMN_1779015	ZNF467	2.12997	up
ILMN_1752380	ZNF565	1.63704	up
ILMN_1761490	ZNF75	3.74074	up
ILMN_2101025	ZNF75	3.20841	up
ILMN_1672378	ZP3	1.62827	up
ILMN_1777061	ZSWIM6	1.65182	up
