# Supplementary material for: The Akt1/IL-6/STAT3 pathway regulates growth of lung tumor initiating cells
Source: Oncotarget. 2015 Oct 13;6(40):42667–86. doi: 10.18632/oncotarget.5626 (PMC4767462; doi:10.18632/oncotarget.5626)
Supplement: Supplementary file 4 [file oncotarget-06-42667-s004.xls]

## Sheet: Foglio1
PROBE_ID	Symbol
ILMN_2319825	ACYP1
ILMN_1712786	AHCYL2
ILMN_1709348	ALDH1A1
ILMN_1788239	AMDHD1
ILMN_1811877	ANTXR1
ILMN_1812926	ANTXR2
ILMN_1767113	AOX1
ILMN_1803691	ARTN
ILMN_2374865	ATF3
ILMN_1703123	AXUD1
ILMN_1656373	BNC2
ILMN_1738955	C10orf104
ILMN_1658494	C13orf15
ILMN_1729596	C14orf151
ILMN_1801118	C16orf33
ILMN_1761941	C4orf18
ILMN_1713892	C4orf34
ILMN_1654542	C5orf21
ILMN_1720998	CA12
ILMN_1794190	CCPG1
ILMN_2060413	CD24
ILMN_1805519	CD24
ILMN_1683450	CDCA5
ILMN_1688670	CDCP1
ILMN_2388975	CERK
ILMN_1748844	CNKSR3
ILMN_2400759	CPVL
ILMN_1694432	CRIP2
ILMN_1759766	CTXN1
ILMN_1787897	CXCL1
ILMN_1752562	CXCL5
ILMN_2054607	CYP4V2
ILMN_1691636	DAZL
ILMN_2108735	EEF1A2
ILMN_2371053	EFNA1
ILMN_2371055	EFNA1
ILMN_1762899	EGR1
ILMN_2212878	ESM1
ILMN_1734194	EXOSC3
ILMN_2239774	FAM83A
ILMN_1670158	FAM83A
ILMN_1670899	FBN2
ILMN_2315044	FGG
ILMN_1737683	FGG
ILMN_1769282	FRMD6
ILMN_1700081	FST
ILMN_1809590	GINS2
ILMN_1760103	GKN1
ILMN_2352090	GPRC5C
ILMN_2074748	HAL
ILMN_2061768	HES7
ILMN_2198239	HGD
ILMN_1753279	HNRNPA0
ILMN_1843198
ILMN_1912287
ILMN_1821176
ILMN_1865764
ILMN_1691097	HSP90AA1
ILMN_1789074	HSPA1A
ILMN_2365248	HVCN1
ILMN_1815168	HVCN1
ILMN_1739813	HYAL1
ILMN_1682717	IER3
ILMN_1725193	IGFBP2
ILMN_1688722	IL13RA2
ILMN_1658483	IL1A
ILMN_1775501	IL1B
ILMN_1699651	IL6
ILMN_1806023	JUN
ILMN_2086077	JUNB
ILMN_1727466	KCNMB4
ILMN_1797822	KIAA0746
ILMN_1773567	LAMA5
ILMN_1721011	LCN1
ILMN_2139761	LIMCH1
ILMN_2189027	LIPG
ILMN_1741506	LOC149134
ILMN_1677402	LOC387763
ILMN_1783712	LOC400506
ILMN_1715024	LSS
ILMN_1723962	LXN
ILMN_1807042	MARCKS
ILMN_1803988	MCL1
ILMN_1756806	MCL1
ILMN_1663575	MGC87042
ILMN_1667825	MLKL
ILMN_1815154	MYH10
ILMN_1656111	MYLIP
ILMN_1774617	NAB1
ILMN_1711786	NFE2
ILMN_1799062	NFKB2
ILMN_1773154	NFKBIA
ILMN_1719695	NFKBIZ
ILMN_2162253	NMU
ILMN_1658926	NOTCH3
ILMN_2411236	NRCAM
ILMN_1721770	PAPPA
ILMN_1775163	PDE1A
ILMN_1778924	PDE1A
ILMN_1672504	PDXK
ILMN_1672122	PH-4
ILMN_2372136	PH-4
ILMN_1693192	PI3
ILMN_1670638	PITPNC1
ILMN_1701195	PLA2G7
ILMN_1666976	PLD3
ILMN_1671928	PROS1
ILMN_2396948	PSMC3IP
ILMN_1701134	PTEN
ILMN_1713829	PTGES
ILMN_1696187	PYGL
ILMN_1722845	RAB3B
ILMN_1685750	RAB3C
ILMN_1811258	RELB
ILMN_1756928	RTN1
ILMN_1729801	S100A8
ILMN_1750974	S100A9
ILMN_1801216	S100P
ILMN_1694917	SERPINB11
ILMN_1702835	SH3BGRL
ILMN_1737163	SH3BGRL3
ILMN_1807050	SHC4
ILMN_1778321	SLC2A6
ILMN_2233539	SLC39A8
ILMN_1717639	SNF1LK
ILMN_1805466	SOX9
ILMN_1758164	STC1
ILMN_1733094	STEAP1
ILMN_1681601	SUCNR1
ILMN_1671404	SVIL
ILMN_1692844	TBC1D19
ILMN_2068104	TFPI2
ILMN_1721876	TIMP2
ILMN_1765578	TIPARP
ILMN_2299612	TMEM150
ILMN_1792455	TMEM158
ILMN_1736911	TMOD1
ILMN_1702691	TNFAIP3
ILMN_1655068	TOM1L2
ILMN_1666893	TRIML2
ILMN_1660368	TRRAP
ILMN_2376403	TSC22D3
ILMN_2120695	TSPAN7
ILMN_1742981	TUBA1A
ILMN_1680874	TUBB2B
ILMN_1702759	TXNDC13
ILMN_2204754	TXNDC13
ILMN_1763196	WDR72
ILMN_1695092	WRB
ILMN_1672295	ZC3H12A
ILMN_1667068	ZC3HAV1
ILMN_1654262	ZMAT3
